# Supplementary material for: Mode localization in chiral periodic approximants of Fibonacci magnonic superlattices
Source: Sci Rep. 2026 Mar 27;16:10924. doi: 10.1038/s41598-026-44837-2 (PMC13039711; doi:10.1038/s41598-026-44837-2)
Supplement: Supplementary file 1 — Supplementary Information. [file 41598_2026_44837_MOESM1_ESM.zip]

Archive with 30 entries (30 files):
- Supplementary_Material_Fibonnacci.tex
- __MACOSX/._Supplementary_Material_Fibonnacci.tex
- wlscirep.cls
- __MACOSX/._wlscirep.cls
- Supplementary_Material_Fibonnacci.synctex.gz
- __MACOSX/._Supplementary_Material_Fibonnacci.synctex.gz
- Supplementary_Material_Fibonnacci.synctex
- __MACOSX/._Supplementary_Material_Fibonnacci.synctex
- Supplementary_Material_Fibonnacci.pdf
- __MACOSX/._Supplementary_Material_Fibonnacci.pdf
- Supplementary_Material_Fibonnacci.out
- __MACOSX/._Supplementary_Material_Fibonnacci.out
- Supplementary_Material_Fibonnacci.log
- __MACOSX/._Supplementary_Material_Fibonnacci.log
- Supplementary_Material_Fibonnacci.aux
- __MACOSX/._Supplementary_Material_Fibonnacci.aux
- naturemag-doi.bst
- __MACOSX/._naturemag-doi.bst
- jabbrv.sty
- __MACOSX/._jabbrv.sty
- jabbrv-ltwa-en.ldf
- __MACOSX/._jabbrv-ltwa-en.ldf
- jabbrv-ltwa-all.ldf
- __MACOSX/._jabbrv-ltwa-all.ldf
- FigS3.png
- __MACOSX/._FigS3.png
- FigS2.png
- __MACOSX/._FigS2.png
- FigS1.png
- __MACOSX/._FigS1.png
