# Supplementary material for: Mode localization in chiral periodic approximants of Fibonacci magnonic superlattices
Source: Sci Rep. 2026 Mar 27;16:10924. doi: 10.1038/s41598-026-44837-2 (PMC13039711; doi:10.1038/s41598-026-44837-2)
Supplement: Supplementary file 1 — Supplementary Information. [file 41598_2026_44837_MOESM1_ESM.zip › Supplementary_Material_Fibonnacci.synctex]

SyncTeX Version:1
Input:1:/Users/rodolfogallardo/Dropbox/JFLO_GALLARDO/Fibonacci_System/Sci.Rep_Fibonacci/Supplementary_Material/Supplementary_Material_Fibonnacci/./Supplementary_Material_Fibonnacci.tex
Input:2:/Users/rodolfogallardo/Dropbox/JFLO_GALLARDO/Fibonacci_System/Sci.Rep_Fibonacci/Supplementary_Material/Supplementary_Material_Fibonnacci/./wlscirep.cls
Input:3:/usr/local/texlive/2022/texmf-dist/tex/latex/base/inputenc.sty
Input:4:/usr/local/texlive/2022/texmf-dist/tex/generic/babel/babel.sty
Input:5:/usr/local/texlive/2022/texmf-dist/tex/generic/babel/txtbabel.def
Input:6:/usr/local/texlive/2022/texmf-dist/tex/generic/babel-english/english.ldf
Input:7:/usr/local/texlive/2022/texmf-dist/tex/latex/base/ifthen.sty
Input:8:/usr/local/texlive/2022/texmf-dist/tex/latex/tools/calc.sty
Input:9:/usr/local/texlive/2022/texmf-dist/tex/latex/base/article.cls
Input:10:/usr/local/texlive/2022/texmf-dist/tex/latex/base/size10.clo
Input:11:/usr/local/texlive/2022/texmf-dist/tex/latex/psnfss/times.sty
Input:12:/usr/local/texlive/2022/texmf-dist/tex/latex/psnfss/mathptmx.sty
Input:13:/usr/local/texlive/2022/texmf-dist/tex/generic/iftex/ifpdf.sty
Input:14:/usr/local/texlive/2022/texmf-dist/tex/generic/iftex/iftex.sty
Input:15:/usr/local/texlive/2022/texmf-dist/tex/latex/amsmath/amsmath.sty
Input:16:/usr/local/texlive/2022/texmf-dist/tex/latex/amsmath/amstext.sty
Input:17:/usr/local/texlive/2022/texmf-dist/tex/latex/amsmath/amsgen.sty
Input:18:/usr/local/texlive/2022/texmf-dist/tex/latex/amsmath/amsbsy.sty
Input:19:/usr/local/texlive/2022/texmf-dist/tex/latex/amsmath/amsopn.sty
Input:20:/usr/local/texlive/2022/texmf-dist/tex/latex/amsfonts/amsfonts.sty
Input:21:/usr/local/texlive/2022/texmf-dist/tex/latex/amsfonts/amssymb.sty
Input:22:/usr/local/texlive/2022/texmf-dist/tex/latex/graphics/graphicx.sty
Input:23:/usr/local/texlive/2022/texmf-dist/tex/latex/graphics/keyval.sty
Input:24:/usr/local/texlive/2022/texmf-dist/tex/latex/graphics/graphics.sty
Input:25:/usr/local/texlive/2022/texmf-dist/tex/latex/graphics/trig.sty
Input:26:/usr/local/texlive/2022/texmf-dist/tex/latex/graphics-cfg/graphics.cfg
Input:27:/usr/local/texlive/2022/texmf-dist/tex/latex/graphics-def/pdftex.def
Input:28:/usr/local/texlive/2022/texmf-dist/tex/latex/xcolor/xcolor.sty
Input:29:/usr/local/texlive/2022/texmf-dist/tex/latex/graphics-cfg/color.cfg
Input:30:/usr/local/texlive/2022/texmf-dist/tex/latex/booktabs/booktabs.sty
Input:31:/usr/local/texlive/2022/texmf-dist/tex/latex/preprint/authblk.sty
Input:32:/usr/local/texlive/2022/texmf-dist/tex/latex/geometry/geometry.sty
Input:33:/usr/local/texlive/2022/texmf-dist/tex/generic/iftex/ifvtex.sty
Input:34:/usr/local/texlive/2022/texmf-dist/tex/latex/caption/caption.sty
Input:35:/usr/local/texlive/2022/texmf-dist/tex/latex/caption/caption3.sty
Input:36:/usr/local/texlive/2022/texmf-dist/tex/latex/hyperref/hyperref.sty
Input:37:/usr/local/texlive/2022/texmf-dist/tex/generic/ltxcmds/ltxcmds.sty
Input:38:/usr/local/texlive/2022/texmf-dist/tex/generic/pdftexcmds/pdftexcmds.sty
Input:39:/usr/local/texlive/2022/texmf-dist/tex/generic/infwarerr/infwarerr.sty
Input:40:/usr/local/texlive/2022/texmf-dist/tex/generic/kvsetkeys/kvsetkeys.sty
Input:41:/usr/local/texlive/2022/texmf-dist/tex/generic/kvdefinekeys/kvdefinekeys.sty
Input:42:/usr/local/texlive/2022/texmf-dist/tex/generic/pdfescape/pdfescape.sty
Input:43:/usr/local/texlive/2022/texmf-dist/tex/latex/hycolor/hycolor.sty
Input:44:/usr/local/texlive/2022/texmf-dist/tex/latex/letltxmacro/letltxmacro.sty
Input:45:/usr/local/texlive/2022/texmf-dist/tex/latex/auxhook/auxhook.sty
Input:46:/usr/local/texlive/2022/texmf-dist/tex/latex/kvoptions/kvoptions.sty
Input:47:/usr/local/texlive/2022/texmf-dist/tex/latex/hyperref/pd1enc.def
Input:48:/usr/local/texlive/2022/texmf-dist/tex/generic/intcalc/intcalc.sty
Input:49:/usr/local/texlive/2022/texmf-dist/tex/generic/etexcmds/etexcmds.sty
Input:50:/usr/local/texlive/2022/texmf-dist/tex/latex/hyperref/puenc.def
Input:51:/usr/local/texlive/2022/texmf-dist/tex/latex/url/url.sty
Input:52:/usr/local/texlive/2022/texmf-dist/tex/generic/bitset/bitset.sty
Input:53:/usr/local/texlive/2022/texmf-dist/tex/generic/bigintcalc/bigintcalc.sty
Input:54:/usr/local/texlive/2022/texmf-dist/tex/latex/base/atbegshi-ltx.sty
Input:55:/usr/local/texlive/2022/texmf-dist/tex/latex/hyperref/hpdftex.def
Input:56:/usr/local/texlive/2022/texmf-dist/tex/latex/base/atveryend-ltx.sty
Input:57:/usr/local/texlive/2022/texmf-dist/tex/latex/rerunfilecheck/rerunfilecheck.sty
Input:58:/usr/local/texlive/2022/texmf-dist/tex/generic/uniquecounter/uniquecounter.sty
Input:59:/usr/local/texlive/2022/texmf-dist/tex/latex/cite/cite.sty
Input:60:/usr/local/texlive/2022/texmf-dist/tex/latex/fancyhdr/fancyhdr.sty
Input:61:/usr/local/texlive/2022/texmf-dist/tex/latex/lastpage/lastpage.sty
Input:62:/usr/local/texlive/2022/texmf-dist/tex/latex/titlesec/titlesec.sty
Input:63:/usr/local/texlive/2022/texmf-dist/tex/latex/titlesec/titletoc.sty
Input:64:/usr/local/texlive/2022/texmf-dist/tex/latex/enumitem/enumitem.sty
Input:65:/usr/local/texlive/2022/texmf-dist/tex/latex/lipsum/lipsum.sty
Input:66:/usr/local/texlive/2022/texmf-dist/tex/latex/l3packages/l3keys2e/l3keys2e.sty
Input:67:/usr/local/texlive/2022/texmf-dist/tex/latex/l3kernel/expl3.sty
Input:68:/usr/local/texlive/2022/texmf-dist/tex/latex/l3backend/l3backend-pdftex.def
Input:69:/usr/local/texlive/2022/texmf-dist/tex/latex/lipsum/lipsum.ltd.tex
Input:70:/Users/rodolfogallardo/Dropbox/JFLO_GALLARDO/Fibonacci_System/Sci.Rep_Fibonacci/Supplementary_Material/Supplementary_Material_Fibonnacci/./jabbrv.sty
Input:71:/Users/rodolfogallardo/Dropbox/JFLO_GALLARDO/Fibonacci_System/Sci.Rep_Fibonacci/Supplementary_Material/Supplementary_Material_Fibonnacci/./jabbrv-ltwa-all.ldf
Input:72:/Users/rodolfogallardo/Dropbox/JFLO_GALLARDO/Fibonacci_System/Sci.Rep_Fibonacci/Supplementary_Material/Supplementary_Material_Fibonnacci/./jabbrv-ltwa-en.ldf
Input:73:/usr/local/texlive/2022/texmf-dist/tex/latex/microtype/microtype.sty
Input:74:/usr/local/texlive/2022/texmf-dist/tex/latex/etoolbox/etoolbox.sty
Input:75:/usr/local/texlive/2022/texmf-dist/tex/latex/microtype/microtype-pdftex.def
Input:76:/usr/local/texlive/2022/texmf-dist/tex/latex/microtype/microtype.cfg
Input:77:/usr/local/texlive/2022/texmf-dist/tex/latex/base/fontenc.sty
Input:78:/usr/local/texlive/2022/texmf-dist/tex/latex/psnfss/t1ptm.fd
Input:79:/usr/local/texlive/2022/texmf-dist/tex/latex/ragged2e/ragged2e.sty
Input:80:/usr/local/texlive/2022/texmf-dist/tex/latex/float/float.sty
Input:81:/usr/local/texlive/2022/texmf-dist/tex/latex/natbib/natbib.sty
Input:82:/Users/rodolfogallardo/Dropbox/JFLO_GALLARDO/Fibonacci_System/Sci.Rep_Fibonacci/Supplementary_Material/Supplementary_Material_Fibonnacci/./Supplementary_Material_Fibonnacci.aux
Input:83:/usr/local/texlive/2022/texmf-dist/tex/context/base/mkii/supp-pdf.mkii
Input:84:/usr/local/texlive/2022/texmf-dist/tex/latex/epstopdf-pkg/epstopdf-base.sty
Input:85:/usr/local/texlive/2022/texmf-dist/tex/latex/grfext/grfext.sty
Input:86:/usr/local/texlive/2022/texmf-dist/tex/latex/latexconfig/epstopdf-sys.cfg
Input:87:/usr/local/texlive/2022/texmf-dist/tex/latex/hyperref/nameref.sty
Input:88:/usr/local/texlive/2022/texmf-dist/tex/latex/refcount/refcount.sty
Input:89:/usr/local/texlive/2022/texmf-dist/tex/generic/gettitlestring/gettitlestring.sty
Input:90:/Users/rodolfogallardo/Dropbox/JFLO_GALLARDO/Fibonacci_System/Sci.Rep_Fibonacci/Supplementary_Material/Supplementary_Material_Fibonnacci/./Supplementary_Material_Fibonnacci.out
Input:91:/Users/rodolfogallardo/Dropbox/JFLO_GALLARDO/Fibonacci_System/Sci.Rep_Fibonacci/Supplementary_Material/Supplementary_Material_Fibonnacci/./Supplementary_Material_Fibonnacci.out
Input:92:/usr/local/texlive/2022/texmf-dist/tex/latex/microtype/mt-ptm.cfg
Input:93:/usr/local/texlive/2022/texmf-dist/tex/latex/psnfss/ot1ztmcm.fd
Input:94:/usr/local/texlive/2022/texmf-dist/tex/latex/psnfss/omlztmcm.fd
Input:95:/usr/local/texlive/2022/texmf-dist/tex/latex/psnfss/omsztmcm.fd
Input:96:/usr/local/texlive/2022/texmf-dist/tex/latex/psnfss/omxztmcm.fd
Input:97:/usr/local/texlive/2022/texmf-dist/tex/latex/psnfss/ot1ptm.fd
Input:98:/usr/local/texlive/2022/texmf-dist/tex/latex/microtype/mt-msa.cfg
Input:99:/usr/local/texlive/2022/texmf-dist/tex/latex/microtype/mt-msb.cfg
Input:100:/usr/local/texlive/2022/texmf-dist/tex/latex/psnfss/t1phv.fd
Input:101:/usr/local/texlive/2022/texmf-dist/tex/latex/microtype/mt-euf.cfg
Output:pdf
Magnification:1000
Unit:1
X Offset:0
Y Offset:0
Content:
!8526
{1
[1,93:4736286,49869704:31792792,45133418,216271
h1,93:4736286,4736286:0,0,0
(1,93:4736286,4736286:0,0,0
[1,93:0,4736286:0,0,0
(1,93:0,0:0,0,0
g1,93:0,0
)
]
)
[1,93:4736286,4736286:0,0,0
(1,93:4736286,1704916:0,0,0
k1,93:4736286,1704916:1072708
)
]
[1,93:4736286,49869704:31792792,45133418,216271
[1,93:3729359,49869704:32799719,48099007,216271
[1,93:3729359,2557129:32799719,786432,0
(1,93:3729359,2557129:32799719,0,0
(1,93:3729359,2557129:32799719,0,0
(1,93:3729359,2557129:32799719,0,0
[1,93:3729359,2557129:32799719,0,0
(1,93:3729359,2557129:32799719,0,0
(1,93:3729359,2557129:0,0,0
[1,93:3729359,2557129:32799719,0,0
(1,93:3729359,2557129:32799719,0,0
h1,93:3729359,2557129:0,0,0
k1,93:20129219,2557129:16399860
k1,93:36529078,2557129:16399859
)
]
k1,93:3729359,2557129:-32799719
)
g1,93:3729359,2557129
[1,93:3729359,2557129:32799719,0,0
(1,93:3729359,2557129:32799719,0,0
k1,93:20129219,2557129:16399860
h1,93:20129219,2557129:0,0,0
g1,93:20129219,2557129
k1,93:36529078,2557129:16399859
)
]
g1,93:36529078,2557129
(1,93:36529078,2557129:0,0,0
k1,93:3729359,2557129:-32799719
[1,93:3729359,2557129:32799719,0,0
(1,93:3729359,2557129:32799719,0,0
k1,93:36529078,2557129:32799719
h1,93:36529078,2557129:0,0,0
g1,93:36529078,2557129
g1,93:36529078,2557129
)
]
)
)
]
)
g1,93:36529078,2557129
)
)
]
[1,93:3729359,47903624:32799719,43708095,0
(1,40:3729359,4975790:32799719,780261,229886
k1,40:7025076,4975790:3295717
(1,39:7025076,4975790:0,0,0
g1,39:7025076,4975790
g1,39:7025076,4975790
g1,39:6697396,4975790
(1,39:6697396,4975790:0,0,0
)
g1,39:7025076,4975790
)
x1,39:14449420,4975790
g1,40:14732535,4975790
x1,40:19197781,4975790
g1,40:19548842,4975790
x1,40:22316558,4975790
g1,40:22599673,4975790
x1,40:28576738,4975790
g1,40:28859853,4975790
x1,40:29804308,4975790
g1,40:30087423,4975790
x1,40:33233362,4975790
g1,40:33233362,4975790
k1,40:36529078,4975790:3295716
)
(1,41:3729359,6417582:32799719,780261,229886
k1,41:8840373,6417582:5111014
h1,41:8840373,6417582:0,0,0
x1,41:9532306,6417582
x1,41:12843579,6417582
g1,41:13126694,6417582
x1,41:13944328,6417582
x1,41:15678106,6417582
x1,41:20061834,6417582
g1,41:20344949,6417582
x1,41:21288285,6417582
g1,41:21571400,6417582
x1,41:26290317,6417582
g1,41:26573432,6417582
x1,41:31418065,6417582
g1,41:31418065,6417582
k1,41:36529078,6417582:5111013
)
(1,42:3729359,7859374:32799719,780261,229886
k1,42:16983852,7859374:13254493
h1,42:16983852,7859374:0,0,0
x1,42:23274585,7859374
g1,42:23274585,7859374
k1,42:36529078,7859374:13254493
)
(1,52:3729359,9170098:32799719,680054,113635
k1,52:3731004,9170098:1645
h1,46:3716062,9170098:0,0,0
x1,46:4216574,9170098
g1,46:4413182,9170098
x1,46:6632199,9170098
x1,46:7067701,9170098
x1,46:8534727,9170098
$1,46:8534727,9170098
(1,46:8534727,8884633:327680,394589,0
x1,46:8829639,8884633
)
$1,46:8862407,9170098
x1,46:9058229,9170098
g1,46:9254837,9170098
x1,46:9690339,9170098
k1,47:9254837,9170098:-87294
x1,47:9798867,9170098
g1,47:9995475,9170098
x1,47:13301684,9170098
x1,47:16042371,9170098
$1,47:16042371,9170098
(1,47:16042371,8884633:327680,394589,0
x1,47:16337283,8884633
)
$1,47:16370051,9170098
x1,47:16565873,9170098
g1,47:16762481,9170098
x1,47:17197983,9170098
k1,48:16762481,9170098:-62910
x1,48:17330895,9170098
g1,48:17527503,9170098
x1,48:18658554,9170098
x1,48:19552972,9170098
$1,48:19552972,9170098
(1,48:19552972,8884633:327680,394589,0
x1,48:19847884,8884633
)
$1,48:19880652,9170098
x1,48:20076474,9170098
g1,48:20273082,9170098
x1,48:21034434,9170098
g1,49:21231042,9170098
x1,49:21796572,9170098
x1,49:23185127,9170098
x1,49:24447764,9170098
x1,49:24775877,9170098
$1,49:24775877,9170098
(1,49:24775877,8884633:327680,394589,9137
x1,49:25070789,8884633
)
$1,49:25103557,9170098
x1,49:25299379,9170098
g1,49:25495987,9170098
x1,49:25931489,9170098
k1,50:25495987,9170098:-87294
x1,50:26040017,9170098
g1,50:26236625,9170098
x1,50:29151210,9170098
$1,50:29151210,9170098
(1,50:29151210,8884633:327680,394589,0
x1,50:29446122,8884633
)
$1,50:29478890,9170098
x1,50:29674712,9170098
g1,50:29871320,9170098
x1,50:30589588,9170098
g1,51:30786196,9170098
x1,51:32482767,9170098
$1,51:32482767,9170098
(1,51:32482767,8884633:785967,394589,114422
x1,51:33235966,8884633
)
$1,51:33268734,9170098
x1,51:33464556,9170098
g1,51:33661164,9170098
x1,51:34792224,9170098
g1,52:34988832,9170098
x1,52:35707100,9170098
g1,52:35903708,9170098
x1,52:36665060,9170098
k1,52:36529078,9170098:1644
)
(1,52:3729359,10087602:32799719,680054,7857
k1,52:18360388,10087602:14631029
x1,52:21112082,10087602
$1,52:21112082,10087602
(1,52:21112082,9802137:785967,394589,114422
x1,52:21865281,9802137
)
$1,52:21898049,10087602
g1,52:21898049,10087602
k1,52:36529078,10087602:14631029
)
(1,56:3729359,11332788:32799719,521001,127692
k1,56:7299528,11332788:3570169
h1,56:7288059,11332788:0,0,0
$1,56:7288059,11332788
(1,56:7288059,11118689:262144,306902,0
x1,56:7517435,11118689
)
$1,56:7550203,11332788
x1,56:10891518,11332788
g1,56:11038974,11332788
x1,56:11595764,11332788
g1,56:11743220,11332788
x1,56:13299735,11332788
g1,56:13447191,11332788
x1,56:13775129,11332788
x1,56:15469675,11332788
g1,56:15617131,11332788
x1,56:16173921,11332788
g1,56:16321377,11332788
x1,56:18352696,11332788
g1,56:18500152,11332788
x1,56:20138646,11332788
g1,56:20286102,11332788
x1,56:20581014,11332788
g1,56:20728470,11332788
x1,56:23889870,11332788
g1,56:24037326,11332788
x1,56:24922054,11332788
x1,56:25202220,11332788
x1,56:26896767,11332788
g1,56:27044223,11332788
x1,56:27601013,11332788
g1,56:27748469,11332788
x1,56:29174053,11332788
g1,56:29321509,11332788
x1,56:31533325,11332788
g1,56:31680781,11332788
x1,56:32958909,11332788
g1,56:32958909,11332788
k1,56:36529078,11332788:3570169
)
(1,57:3729359,12053684:32799719,521001,127692
k1,57:7112100,12053684:3382741
h1,57:7112100,12053684:0,0,0
$1,57:7112100,12053684
(1,57:7112100,11839585:262144,306902,0
x1,57:7341476,11839585
)
$1,57:7374244,12053684
x1,57:10715559,12053684
g1,57:10863015,12053684
x1,57:11419805,12053684
g1,57:11567261,12053684
x1,57:13123776,12053684
g1,57:13271232,12053684
x1,57:14155960,12053684
x1,57:14436126,12053684
x1,57:16130673,12053684
g1,57:16278129,12053684
x1,57:18144899,12053684
g1,57:18292355,12053684
x1,57:20356125,12053684
g1,57:20503581,12053684
x1,57:21814152,12053684
g1,57:21961608,12053684
x1,57:23517541,12053684
g1,57:23664997,12053684
x1,57:24090848,12053684
x1,57:24342113,12053684
x1,57:25610816,12053684
g1,57:25758272,12053684
x1,57:27461668,12053684
g1,57:27609124,12053684
x1,57:28936228,12053684
g1,57:29083684,12053684
x1,57:29509535,12053684
x1,57:31720753,12053684
g1,57:31868209,12053684
x1,57:33146337,12053684
g1,57:33146337,12053684
k1,57:36529078,12053684:3382741
)
(1,58:3729359,12774580:32799719,521001,127692
k1,58:9079743,12774580:5350384
h1,58:9079743,12774580:0,0,0
$1,58:9079743,12774580
(1,58:9079743,12560481:262144,306902,7106
x1,58:9309119,12560481
)
$1,58:9341887,12774580
x1,58:12683202,12774580
g1,58:12830658,12774580
x1,58:13387448,12774580
g1,58:13534904,12774580
x1,58:15566223,12774580
g1,58:15713679,12774580
x1,58:17499629,12774580
g1,58:17647085,12774580
x1,58:18531813,12774580
x1,58:18811979,12774580
x1,58:20506526,12774580
g1,58:20653982,12774580
x1,58:21210772,12774580
g1,58:21358228,12774580
x1,58:21980487,12774580
g1,58:22127943,12774580
x1,58:24273700,12774580
g1,58:24421156,12774580
x1,58:26059650,12774580
g1,58:26207106,12774580
x1,58:26993339,12774580
x1,58:27566646,12774580
g1,58:27714102,12774580
x1,58:28074483,12774580
x1,58:29753111,12774580
g1,58:29900567,12774580
x1,58:31178695,12774580
g1,58:31178695,12774580
k1,58:36529078,12774580:5350383
)
(1,60:3729359,13790388:32799719,521001,127692
k1,60:7551908,13790388:3822549
h1,60:7540439,13790388:0,0,0
$1,60:7540439,13790388
(1,60:7540439,13576289:262144,306902,0
x1,60:7769815,13576289
)
$1,60:7802583,13790388
x1,60:9375033,13790388
g1,60:9522489,13790388
x1,60:10210219,13790388
g1,60:10357675,13790388
x1,60:11078430,13790388
g1,60:11225886,13790388
x1,60:11913615,13790388
x1,60:12193781,13790388
x1,60:14380238,13790388
g1,60:14527694,13790388
x1,60:15019015,13790388
g1,60:15166471,13790388
x1,60:18179848,13790388
g1,60:18327304,13790388
x1,60:19179006,13790388
g1,60:19326462,13790388
x1,60:23225173,13790388
g1,60:23372629,13790388
x1,60:25960761,13790388
x1,60:26709834,13790388
g1,60:26857290,13790388
x1,60:28921674,13790388
g1,60:29069130,13790388
x1,60:31280946,13790388
g1,60:31428402,13790388
x1,60:32706530,13790388
g1,60:32706530,13790388
k1,60:36529078,13790388:3822548
)
(1,63:3729359,14806196:32799719,426955,127692
k1,63:17041387,14806196:13312028
h1,62:17041387,14806196:0,0,0
$1,62:17041387,14806196
(1,62:17041387,14592097:262144,212856,0
x1,62:17270763,14592097
)
$1,62:17303531,14806196
x1,62:19482330,14806196
x1,62:23217051,14806196
g1,63:23217051,14806196
k1,63:36529078,14806196:13312027
)
(1,74:3729359,16247988:32799719,444328,141880
x1,74:4897563,16247988
k1,73:5085178,16247988:187615
x1,73:9132711,16247988
k1,73:9320325,16247988:187614
x1,73:11585051,16247988
k1,73:11772666,16247988:187615
x1,73:12663731,16247988
x1,73:14065025,16247988
k1,73:14252640,16247988:187615
x1,73:16926476,16247988
k1,73:17114091,16247988:187615
x1,73:18451010,16247988
x1,73:18933641,16247988
x1,73:19223884,16247988
x1,73:19545014,16247988
x1,73:19831986,16247988
k1,73:20019600,16247988:187614
x1,73:21319098,16247988
k1,73:21506713,16247988:187615
x1,73:24272792,16247988
k1,73:24466350,16247988:193558
x1,73:26620126,16247988
x1,73:27399554,16247988
x1,73:28884854,16247988
k1,73:29072469,16247988:187615
x1,73:31504323,16247988
k1,73:31697882,16247988:193559
x1,73:32663146,16247988
k1,73:32850760,16247988:187614
x1,73:34336084,16247988
k1,73:34523699,16247988:187615
x1,73:35414764,16247988
x1,73:36529078,16247988
k1,73:36529078,16247988:0
)
(1,74:3729359,17034420:32799719,444328,141880
x1,74:6507733,17034420
k1,73:6672291,17034420:164558
x1,73:7465922,17034420
k1,73:7630479,17034420:164557
x1,73:8929384,17034420
k1,73:9093942,17034420:164558
x1,73:10789652,17034420
k1,73:10954209,17034420:164557
x1,73:11603671,17034420
k1,73:11768229,17034420:164558
x1,73:13211322,17034420
k1,73:13375879,17034420:164557
x1,73:16406215,17034420
k1,73:16570773,17034420:164558
x1,73:17076047,17034420
k1,73:17240604,17034420:164557
x1,73:19368865,17034420
k1,73:19533423,17034420:164558
x1,73:23069054,17034420
k1,73:23233611,17034420:164557
x1,73:23774610,17034420
k1,73:23939168,17034420:164558
x1,73:26500615,17034420
k1,73:26665172,17034420:164557
x1,73:30074135,17034420
k1,73:30279448,17034420:205313
x1,73:31289356,17034420
k1,73:31453913,17034420:164557
x1,73:33546443,17034420
k1,73:33711001,17034420:164558
x1,73:34757266,17034420
k1,73:34921823,17034420:164557
x1,73:35823919,17034420
x1,73:36529078,17034420
k1,73:36529078,17034420:0
)
(1,74:3729359,17820852:32799719,444328,141880
x1,74:4384719,17820852
x1,73:4841503,17820852
g1,73:5005343,17820852
x1,73:5806182,17820852
g1,73:5970022,17820852
x1,73:6479885,17820852
x1,73:7664756,17820852
g1,73:7828596,17820852
x1,73:8884363,17820852
x1,73:10158379,17820852
g1,73:10322219,17820852
x1,73:12614651,17820852
x1,73:12932507,17820852
g1,73:13096347,17820852
x1,73:15243947,17820852
g1,73:15407787,17820852
x1,73:16063147,17820852
g1,73:16226987,17820852
x1,73:17027826,17820852
g1,73:17191666,17820852
x1,73:18684560,17820852
g1,73:18848400,17820852
x1,73:19394312,17820852
g1,73:19558152,17820852
x1,73:20358991,17820852
g1,73:20522831,17820852
x1,73:22233949,17820852
g1,73:22397789,17820852
x1,73:24017811,17820852
k1,74:36529078,17820852:12625955
g1,74:36529078,17820852
)
(1,75:3729359,19623089:32799719,642250,275254
r1,93:3729359,19623089:0,917504,275254
(1,75:3729359,19623089:1355011,642250,275254
x1,75:4691154,19623089
r1,93:4691154,19623089:0,917504,275254
g1,75:5084370,19623089
)
x1,75:7011119,19623089
k1,75:7177842,19623089:166723
x1,75:9062190,19623089
x1,75:10518032,19623089
k1,75:10684755,19623089:166723
x1,75:12055059,19623089
k1,75:12221782,19623089:166723
x1,75:12992477,19623089
x1,75:13447651,19623089
x1,75:14989810,19623089
k1,75:15156533,19623089:166723
x1,75:15413174,19623089
x1,75:16168144,19623089
k1,75:16334867,19623089:166723
x1,75:17020014,19623089
x1,75:19932477,19623089
k1,75:20099200,19623089:166723
x1,75:20998605,19623089
x1,75:21898010,19623089
x1,75:23097201,19623089
x1,75:24853608,19623089
k1,75:25020331,19623089:166723
x1,75:26561718,19623089
x1,75:27760157,19623089
k1,75:27926880,19623089:166723
x1,75:28826285,19623089
x1,75:30496385,19623089
x1,75:31610038,19623089
x1,75:32080937,19623089
x1,75:33023487,19623089
k1,75:33190210,19623089:166723
x1,75:35759705,19623089
x1,75:36685778,19623089
x1,75:37102495,19623089
r1,93:37102495,19623089:0,917504,275254
k1,75:37102495,19623089:0
k1,75:37102495,19623089:0
)
[1,84:3729359,47780641:32799719,26768186,0
[1,84:3729359,47780641:32799719,26768186,0
(1,82:3729359,40047393:32799719,19034938,0
k1,82:5369446,40047393:1640087
h1,81:5369446,40047393:0,0,0
(1,81:5369446,40047393:29519546,19034938,0
(1,81:5369446,40047393:29519203,19034984,0
(1,81:5369446,40047393:29519203,19034984,0
(1,81:5369446,40047393:0,19034984,0
(1,81:5369446,40047393:0,91962900,0
(1,81:5369446,40047393:142614856,91962900,0
)
k1,81:5369446,40047393:-142614856
)
)
g1,81:34888649,40047393
)
)
)
g1,82:34888992,40047393
k1,82:36529078,40047393:1640086
)
(1,82:3729359,47544709:32799719,6841956,235932
h1,82:3729359,47544709:0,0,0
g1,82:3729359,47544709
[1,82:3729359,47544709:32799719,6841956,235932
(1,82:3729359,41253253:32799719,550500,145811
h1,82:3729359,41253253:0,0,0
x1,82:5762159,41253253
k1,82:5943529,41253253:181370
x1,82:7496722,41253253
k1,82:7721882,41253253:225160
r1,93:7721882,41253253:0,696311,145811
k1,82:7721882,41253253:0
x1,82:10419207,41253253
k1,82:10582307,41253253:163100
x1,82:11875433,41253253
k1,82:12038534,41253253:163101
x1,82:14624752,41253253
k1,82:14787852,41253253:163100
x1,82:15748383,41253253
k1,82:15911484,41253253:163101
x1,82:19717009,41253253
k1,82:19880109,41253253:163100
x1,82:21801819,41253253
k1,82:21964920,41253253:163101
x1,82:22519020,41253253
k1,82:22682120,41253253:163100
x1,82:24160138,41253253
k1,82:24323239,41253253:163101
x1,82:26096623,41253253
k1,82:26259723,41253253:163100
x1,82:27035328,41253253
k1,82:27198428,41253253:163100
x1,82:27752521,41253253
x1,82:28068732,41253253
x1,82:29056011,41253253
k1,82:29219112,41253253:163101
x1,82:30179643,41253253
x1,82:33025295,41253253
k1,82:33188395,41253253:163100
x1,82:33742495,41253253
k1,82:33905596,41253253:163101
x1,82:36529078,41253253
k1,82:36529078,41253253:0
)
(1,82:3729359,42039685:32799719,447603,147780
x1,82:7044756,42039685
k1,82:7208634,42039685:163878
x1,82:8387830,42039685
k1,82:8551708,42039685:163878
x1,82:9693107,42039685
k1,82:9856985,42039685:163878
x1,82:11459985,42039685
k1,82:11623862,42039685:163877
x1,82:14239596,42039685
k1,82:14403474,42039685:163878
x1,82:15913629,42039685
k1,82:16077507,42039685:163878
x1,82:16371975,42039685
k1,82:16535853,42039685:163878
x1,82:18672741,42039685
k1,82:18836619,42039685:163878
x1,82:21267966,42039685
k1,82:21431844,42039685:163878
x1,82:22611042,42039685
k1,82:22774919,42039685:163877
x1,82:23327382,42039685
k1,82:23491260,42039685:163878
$1,82:23491260,42039685
x1,82:23885124,42039685
(1,82:23885124,42138684:275251,324439,7512
x1,82:24127607,42138684
)
x1,82:24617158,42039685
(1,82:24617158,42138684:275251,324439,7512
x1,82:24859641,42138684
)
k1,82:25038062,42039685:145653
x1,82:25547270,42039685
k1,82:25692923,42039685:145653
x1,82:26675963,42039685
$1,82:26675963,42039685
k1,82:26839841,42039685:163878
x1,82:27761051,42039685
k1,82:27924929,42039685:163878
x1,82:29877439,42039685
k1,82:30041317,42039685:163878
x1,82:31514990,42039685
k1,82:31678868,42039685:163878
x1,82:32489317,42039685
k1,82:32653195,42039685:163878
$1,82:32653195,42039685
x1,82:32944171,42039685
$1,82:32946130,42039685
k1,82:33110007,42039685:163877
x1,82:35633543,42039685
k1,82:35836817,42039685:203274
x1,82:36572987,42039685
k1,82:36529078,42039685:0
)
(1,82:3729359,42826117:32799719,562327,163840
x1,82:5499033,42826117
k1,82:5662122,42826117:163089
x1,82:9140202,42826117
k1,82:9303291,42826117:163089
x1,82:10701485,42826117
x1,82:11913665,42826117
k1,82:12076754,42826117:163089
x1,82:15949879,42826117
x1,82:16272644,42826117
x1,82:18173063,42826117
k1,82:18336152,42826117:163089
x1,82:21097039,42826117
k1,82:21260128,42826117:163089
x1,82:22407863,42826117
k1,82:22570951,42826117:163088
$1,82:22570951,42826117
x1,82:23044119,42826117
k1,82:23189056,42826117:144937
x1,82:23698264,42826117
k1,82:23843201,42826117:144937
x1,82:24170881,42826117
k1,82:24333969,42826117:163088
(1,82:24333969,42826117:1877585,562327,163840
x1,82:25936303,42826117
(1,82:25936303,42588229:275251,324439,0
x1,82:26178786,42588229
)
)
$1,82:26211554,42826117
k1,82:26374643,42826117:163089
x1,82:27306784,42826117
k1,82:27469873,42826117:163089
x1,82:27756484,42826117
k1,82:27919573,42826117:163089
x1,82:29999451,42826117
k1,82:30162540,42826117:163089
x1,82:32708470,42826117
k1,82:32871559,42826117:163089
x1,82:36529078,42826117
k1,82:36529078,42826117:0
)
(1,82:3729359,43612549:32799719,444328,194538
x1,82:4264352,43612549
k1,82:4417078,43612549:152726
$1,82:4417078,43612549
x1,82:4946606,43612549
(1,82:4946606,43710852:450791,220659,96235
x1,82:5135253,43710852
(1,82:5135253,43807087:229376,263059,0
x1,82:5331861,43807087
)
)
k1,82:5532739,43612549:135342
x1,82:6041947,43612549
k1,82:6177289,43612549:135342
x1,82:7160329,43612549
$1,82:7160329,43612549
k1,82:7313055,43612549:152726
x1,82:8936654,43612549
k1,82:9136110,43612549:199456
x1,82:9671103,43612549
x1,82:9992229,43612549
x1,82:10491252,43612549
k1,82:10643978,43612549:152726
x1,82:14105042,43612549
k1,82:14257769,43612549:152727
x1,82:15506932,43612549
k1,82:15659658,43612549:152726
x1,82:18263969,43612549
k1,82:18416696,43612549:152727
x1,82:18951689,43612549
k1,82:19104415,43612549:152726
x1,82:19746659,43612549
x1,82:20061232,43612549
k1,82:20213958,43612549:152726
x1,82:23816305,43612549
k1,82:23969032,43612549:152727
x1,82:26323479,43612549
k1,82:26476205,43612549:152726
x1,82:27618114,43612549
k1,82:27770841,43612549:152727
$1,82:27770841,43612549
x1,82:28300369,43612549
(1,82:28300369,43710852:450791,220659,96235
x1,82:28489016,43710852
(1,82:28489016,43807087:229376,263059,0
x1,82:28685624,43807087
)
)
$1,82:28751160,43612549
k1,82:28903886,43612549:152726
x1,82:29831294,43612549
k1,82:29984021,43612549:152727
$1,82:29984021,43612549
x1,82:30513549,43612549
(1,82:30513549,43710852:450791,220659,96235
x1,82:30702196,43710852
(1,82:30702196,43807087:229376,263059,0
x1,82:30898804,43807087
)
)
k1,82:31099681,43612549:135341
x1,82:31608889,43612549
k1,82:31744231,43612549:135342
x1,82:33054951,43612549
$1,82:33054951,43612549
k1,82:33207677,43612549:152726
x1,82:34831276,43612549
k1,82:35030732,43612549:199456
x1,82:36529078,43612549
k1,82:36529078,43612549:0
)
(1,82:3729359,44398981:32799719,444328,141880
x1,82:4249420,44398981
k1,82:4436894,44398981:187474
x1,82:6144808,44398981
k1,82:6332282,44398981:187474
x1,82:6851675,44398981
x1,82:7185909,44398981
x1,82:7705302,44398981
k1,82:7892776,44398981:187474
x1,82:8821271,44398981
x1,82:9287518,44398981
k1,82:9474992,44398981:187474
x1,82:10106022,44398981
k1,82:10293496,44398981:187474
x1,82:11629746,44398981
x1,82:12583218,44398981
k1,82:12770692,44398981:187474
x1,82:13587549,44398981
x1,82:14053796,44398981
k1,82:14241270,44398981:187474
x1,82:14798101,44398981
k1,82:14985575,44398981:187474
x1,82:15802432,44398981
k1,82:15989906,44398981:187474
x1,82:16509967,44398981
x1,82:17198811,44398981
x1,82:19537095,44398981
x1,82:19861505,44398981
k1,82:20048979,44398981:187474
x1,82:20568372,44398981
x1,82:21914194,44398981
k1,82:22107577,44398981:193383
x1,82:25376350,44398981
k1,82:25563824,44398981:187474
x1,82:27643392,44398981
k1,82:27830866,44398981:187474
x1,82:29576217,44398981
k1,82:29763691,44398981:187474
x1,82:30728955,44398981
k1,82:30916429,44398981:187474
x1,82:31770716,44398981
k1,82:31958190,44398981:187474
x1,82:33517715,44398981
k1,82:33705189,44398981:187474
x1,82:35524747,44398981
k1,82:35712221,44398981:187474
x1,82:36529078,44398981
k1,82:36529078,44398981:0
)
(1,82:3729359,45185413:32799719,453120,141880
x1,82:4757235,45185413
k1,82:4921380,45185413:164145
x1,82:6242567,45185413
x1,82:6719520,45185413
x1,82:7006271,45185413
x1,82:7323468,45185413
x1,82:7606948,45185413
k1,82:7771094,45185413:164146
x1,82:10118854,45185413
k1,82:10282999,45185413:164145
x1,82:10502977,45185413
$1,82:10502977,45185413
x1,82:11082298,45185413
(1,82:11082298,45283716:275251,210712,5330
x1,82:11324781,45283716
)
$1,82:11357549,45185413
x1,82:11742678,45185413
k1,82:11946755,45185413:204077
x1,82:12314046,45185413
x1,82:13661738,45185413
k1,82:13825883,45185413:164145
x1,82:14376162,45185413
x1,82:14706463,45185413
x1,82:15146419,45185413
k1,82:15310565,45185413:164146
x1,82:17218360,45185413
k1,82:17382505,45185413:164145
x1,82:18189750,45185413
k1,82:18353896,45185413:164146
x1,82:22133174,45185413
k1,82:22297319,45185413:164145
x1,82:24022115,45185413
k1,82:24186261,45185413:164146
x1,82:25066841,45185413
x1,82:26168043,45185413
k1,82:26332188,45185413:164145
x1,82:26882467,45185413
k1,82:27046613,45185413:164146
x1,82:27853858,45185413
k1,82:28018003,45185413:164145
x1,82:28751922,45185413
x1,82:30182772,45185413
k1,82:30346918,45185413:164146
x1,82:32622011,45185413
k1,82:32786156,45185413:164145
x1,82:36529078,45185413
k1,82:36529078,45185413:0
)
(1,82:3729359,45971845:32799719,451211,141880
x1,82:6667969,45971845
k1,82:6831402,45971845:163433
x1,82:7051598,45971845
$1,82:7051598,45971845
x1,82:7524766,45971845
(1,82:7524766,46070148:221415,210712,39279
x1,82:7713413,46070148
)
$1,82:7746181,45971845
x1,82:7966377,45971845
k1,82:8129809,45971845:163432
x1,82:8607227,45971845
k1,82:8770660,45971845:163433
$1,82:8770660,45971845
x1,82:9061636,45971845
k1,82:9218025,45971845:145254
x1,82:9727233,45971845
k1,82:9872488,45971845:145255
x1,82:10200168,45971845
$1,82:10200168,45971845
x1,82:10365483,45971845
k1,82:10528997,45971845:163514
x1,82:13394835,45971845
k1,82:13558268,45971845:163433
x1,82:14366315,45971845
k1,82:14529747,45971845:163432
x1,82:15999052,45971845
k1,82:16162485,45971845:163433
x1,82:19247867,45971845
k1,82:19411299,45971845:163432
x1,82:21504811,45971845
k1,82:21668244,45971845:163433
x1,82:23358398,45971845
k1,82:23521830,45971845:163432
x1,82:24329877,45971845
k1,82:24493310,45971845:163433
x1,82:24786905,45971845
x1,82:26870610,45971845
k1,82:27034042,45971845:163432
x1,82:28062946,45971845
k1,82:28226379,45971845:163433
x1,82:29346530,45971845
k1,82:29549554,45971845:203024
x1,82:30577806,45971845
k1,82:30741238,45971845:163432
x1,82:31916931,45971845
k1,82:32080364,45971845:163433
x1,82:32373959,45971845
x1,82:32688204,45971845
x1,82:34549085,45971845
k1,82:34712517,45971845:163432
x1,82:35263342,45971845
k1,82:35426775,45971845:163433
x1,82:36529078,45971845
k1,82:36529078,45971845:0
)
(1,82:3729359,46758277:32799719,487912,163840
x1,82:4180827,46758277
x1,82:4466414,46758277
x1,82:4782301,46758277
x1,82:5320565,46758277
k1,82:5484457,46758277:163892
x1,82:5923317,46758277
k1,82:6087209,46758277:163892
x1,82:8425654,46758277
k1,82:8589546,46758277:163892
x1,82:10015379,46758277
k1,82:10179271,46758277:163892
x1,82:11385331,46758277
k1,82:11549223,46758277:163892
x1,82:12170354,46758277
x1,82:12473136,46758277
x1,82:14052981,46758277
k1,82:14216886,46758277:163905
x1,82:15824981,46758277
k1,82:15988873,46758277:163892
x1,82:16427733,46758277
k1,82:16591625,46758277:163892
x1,82:19259043,46758277
k1,82:19422935,46758277:163892
x1,82:19971023,46758277
k1,82:20134915,46758277:163892
x1,82:20427055,46758277
k1,82:20590946,46758277:163891
x1,82:22783979,46758277
k1,82:22947871,46758277:163892
x1,82:23495967,46758277
k1,82:23659859,46758277:163892
x1,82:24463902,46758277
k1,82:24627794,46758277:163892
x1,82:28356520,46758277
k1,82:28520412,46758277:163892
x1,82:29690278,46758277
k1,82:29854170,46758277:163892
$1,82:29854170,46758277
x1,82:30019969,46758277
x1,82:30707433,46758277
$1,82:30839809,46758277
x1,82:31004304,46758277
k1,82:31168209,46758277:163905
x1,82:32775646,46758277
k1,82:32939538,46758277:163892
$1,82:32939538,46758277
x1,82:33254762,46758277
$1,82:33387138,46758277
k1,82:33551030,46758277:163892
x1,82:35561143,46758277
k1,82:35725035,46758277:163892
x1,82:36529078,46758277
k1,82:36529078,46758277:0
)
(1,82:3729359,47544709:32799719,444328,235932
x1,82:7223019,47544709
g1,82:7386859,47544709
x1,82:10117694,47544709
g1,82:10281534,47544709
x1,82:12119805,47544709
r1,93:12119805,47544709:0,235932,235932
k1,82:36529078,47544709:24409273
g1,82:36529078,47544709
)
]
g1,82:36529078,47544709
g1,82:36529078,47544709
)
]
]
]
(1,93:3729359,49869704:32799719,740557,216271
(1,93:3729359,49869704:32799719,740557,216271
(1,93:3729359,49869704:32799719,740557,216271
[1,93:3729359,49869704:32799719,740557,216271
(1,93:3729359,49869704:32799719,504625,216271
(1,93:3729359,49869704:0,0,0
[1,93:3729359,49869704:32799719,0,0
(1,93:3729359,49869704:32799719,0,0
h1,93:3729359,49869704:0,0,0
k1,93:20129219,49869704:16399860
k1,93:36529078,49869704:16399859
)
]
k1,93:3729359,49869704:-32799719
)
g1,93:3729359,49869704
[1,93:3729359,49869704:32799719,0,0
(1,93:3729359,49869704:32799719,0,0
k1,93:20129219,49869704:16399860
h1,93:20129219,49869704:0,0,0
g1,93:20129219,49869704
k1,93:36529078,49869704:16399859
)
]
g1,93:36529078,49869704
(1,93:36529078,49869704:0,504625,216271
k1,93:3729359,49869704:-32799719
[1,93:3729359,49869704:32799719,504625,216271
(1,93:3729359,49869704:32799719,504625,216271
k1,93:35725752,49869704:31996393
h1,93:35709237,49869704:0,0,0
x1,93:36201140,49869704
x1,93:36529078,49869704
r1,93:36529078,49869704:0,720896,216271
g1,93:36529078,49869704
g1,93:36529078,49869704
)
]
)
)
]
)
g1,93:36529078,49869704
)
)
]
]
]
!25866
}1
!10
{2
[1,127:4736286,49869704:31792792,45133418,216271
(1,127:4736286,4736286:0,0,0
[1,127:0,4736286:0,0,0
(1,127:0,0:0,0,0
g1,127:0,0
)
]
)
[1,127:4736286,4736286:0,0,0
(1,127:4736286,1704916:0,0,0
k1,127:4736286,1704916:1072708
)
]
[1,127:4736286,49869704:31792792,45133418,216271
[1,127:3729359,49869704:32799719,48099007,216271
[1,127:3729359,2557129:32799719,786432,0
(1,127:3729359,2557129:32799719,0,0
(1,127:3729359,2557129:32799719,0,0
(1,127:3729359,2557129:32799719,0,0
[1,127:3729359,2557129:32799719,0,0
(1,127:3729359,2557129:32799719,0,0
(1,127:3729359,2557129:0,0,0
[1,127:3729359,2557129:32799719,0,0
(1,127:3729359,2557129:32799719,0,0
h1,127:3729359,2557129:0,0,0
k1,127:20129219,2557129:16399860
k1,127:36529078,2557129:16399859
)
]
k1,127:3729359,2557129:-32799719
)
g1,127:3729359,2557129
[1,127:3729359,2557129:32799719,0,0
(1,127:3729359,2557129:32799719,0,0
k1,127:20129219,2557129:16399860
h1,127:20129219,2557129:0,0,0
g1,127:20129219,2557129
k1,127:36529078,2557129:16399859
)
]
g1,127:36529078,2557129
(1,127:36529078,2557129:0,0,0
k1,127:3729359,2557129:-32799719
[1,127:3729359,2557129:32799719,0,0
(1,127:3729359,2557129:32799719,0,0
k1,127:36529078,2557129:32799719
h1,127:36529078,2557129:0,0,0
g1,127:36529078,2557129
g1,127:36529078,2557129
)
]
)
)
]
)
g1,127:36529078,2557129
)
)
]
[1,127:3729359,47903624:32799719,43708095,0
(1,93:3729359,4850889:32799719,444328,141880
h1,91:3729359,4850889:983040,0,0
x1,91:5771241,4850889
k1,91:5983980,4850889:212739
x1,91:7191229,4850889
k1,91:7403968,4850889:212739
x1,91:9594506,4850889
k1,91:9807245,4850889:212739
x1,91:10624102,4850889
k1,91:10836842,4850889:212740
x1,91:12173761,4850889
x1,91:12656392,4850889
x1,91:12946635,4850889
x1,91:13267765,4850889
x1,91:13554737,4850889
k1,91:13767476,4850889:212739
x1,91:15066974,4850889
k1,91:15279713,4850889:212739
x1,91:17878675,4850889
k1,91:18091414,4850889:212739
x1,91:19056678,4850889
k1,91:19269417,4850889:212739
x1,91:20086274,4850889
k1,91:20299013,4850889:212739
x1,91:21041671,4850889
x1,91:22489558,4850889
k1,91:22702297,4850889:212739
x1,91:25004478,4850889
k1,91:25217217,4850889:212739
x1,91:29004705,4850889
k1,91:29217445,4850889:212740
x1,91:30108510,4850889
x1,91:31222824,4850889
k1,91:31435563,4850889:212739
x1,91:32214991,4850889
k1,91:32427730,4850889:212739
x1,91:33616259,4850889
k1,91:33828998,4850889:212739
x1,91:35351075,4850889
k1,91:35563814,4850889:212739
x1,91:36529078,4850889
k1,91:36529078,4850889:0
)
(1,93:3729359,5637321:32799719,444328,141880
x1,93:7151620,5637321
k1,91:7314700,5637321:163080
x1,91:9899410,5637321
k1,91:10062489,5637321:163079
x1,91:13502413,5637321
k1,91:13705320,5637321:202907
x1,91:14724400,5637321
k1,91:14887480,5637321:163080
x1,91:16999014,5637321
k1,91:17162093,5637321:163079
x1,91:18181812,5637321
k1,91:18344892,5637321:163080
x1,91:20310292,5637321
k1,91:20473372,5637321:163080
x1,91:21128732,5637321
k1,91:21291811,5637321:163079
x1,91:22238147,5637321
x1,91:25041745,5637321
k1,91:25204825,5637321:163080
x1,91:27207582,5637321
k1,91:27370662,5637321:163080
x1,91:28426437,5637321
x1,91:29190581,5637321
x1,91:30610076,5637321
k1,91:30773156,5637321:163080
x1,91:33212378,5637321
x1,91:33533505,5637321
x1,91:33654753,5637321
k1,91:33817984,5637321:163231
x1,91:36075022,5637321
k1,91:36238102,5637321:163080
x1,91:36529078,5637321
k1,91:36529078,5637321:0
)
(1,93:3729359,6423753:32799719,444328,141880
x1,93:5251436,6423753
k1,91:5417103,6423753:165667
x1,91:5713899,6423753
x1,91:6031749,6423753
x1,91:8169140,6423753
k1,91:8334807,6423753:165667
x1,91:8891638,6423753
k1,91:9057305,6423753:165667
x1,91:9874162,6423753
k1,91:10039829,6423753:165667
x1,91:10336625,6423753
x1,91:11804553,6423753
k1,91:11970220,6423753:165667
x1,91:13789762,6423753
k1,91:13955429,6423753:165667
x1,91:14252225,6423753
x1,91:15839346,6423753
x1,91:16157196,6423753
x1,91:16964229,6423753
k1,91:17129896,6423753:165667
x1,91:18429384,6423753
k1,91:18595052,6423753:165668
x1,91:19411909,6423753
k1,91:19577576,6423753:165667
x1,91:23179239,6423753
k1,91:23344906,6423753:165667
x1,91:25795476,6423753
k1,91:25961143,6423753:165667
x1,91:29191819,6423753
k1,91:29357486,6423753:165667
x1,91:30322750,6423753
k1,91:30488417,6423753:165667
x1,91:31305274,6423753
k1,91:31470941,6423753:165667
x1,91:32918819,6423753
x1,91:34174308,6423753
k1,91:34339975,6423753:165667
x1,91:35806580,6423753
k1,91:35972247,6423753:165667
x1,91:36529078,6423753
k1,92:36529078,6423753:0
)
(1,93:3729359,7210185:32799719,562327,194538
x1,93:4770553,7210185
k1,92:4934367,7210185:163814
x1,92:6121494,7210185
x1,92:7015449,7210185
k1,92:7179268,7210185:163819
x1,92:7471117,7210185
k1,92:7634931,7210185:163814
x1,92:9131639,7210185
k1,92:9295452,7210185:163813
x1,92:11887925,7210185
k1,92:12051739,7210185:163814
x1,92:13804140,7210185
k1,92:13967954,7210185:163814
x1,92:15428515,7210185
k1,92:15592328,7210185:163813
x1,92:16761039,7210185
k1,92:16924853,7210185:163814
x1,92:18348599,7210185
x1,92:19583053,7210185
k1,92:19746867,7210185:163814
x1,92:21024698,7210185
k1,92:21188512,7210185:163814
x1,92:23306390,7210185
k1,92:23470203,7210185:163813
$1,92:23470203,7210185
x1,92:23943371,7210185
k1,92:24088979,7210185:145608
x1,92:24598187,7210185
k1,92:24743795,7210185:145608
x1,92:25071475,7210185
$1,92:25071475,7210185
k1,92:25235289,7210185:163814
x1,92:26696498,7210185
$1,92:26696498,7210185
(1,92:26696498,6972297:275251,324439,0
x1,92:26938981,6972297
)
$1,92:26971749,7210185
k1,92:27135562,7210185:163813
x1,92:28084737,7210185
k1,92:28248551,7210185:163814
$1,92:28248551,7210185
x1,92:28778079,7210185
(1,92:28778079,7308488:450791,220659,96235
x1,92:28966726,7308488
(1,92:28966726,7404723:229376,263059,0
x1,92:29163334,7404723
)
)
k1,92:29374478,7210185:145608
x1,92:29883686,7210185
k1,92:30029293,7210185:145607
x1,92:31012333,7210185
$1,92:31012333,7210185
k1,92:31176147,7210185:163814
x1,92:32673521,7210185
k1,92:32837335,7210185:163814
x1,92:33275758,7210185
k1,92:33439572,7210185:163814
x1,92:34352591,7210185
x1,92:35303790,7210185
k1,92:35506941,7210185:203151
x1,92:36529078,7210185
k1,92:36529078,7210185:0
)
(1,93:3729359,7996617:32799719,444328,141880
x1,93:5066278,7996617
x1,93:5548909,7996617
x1,92:5839152,7996617
x1,92:6160282,7996617
x1,92:6447254,7996617
k1,92:6629385,7996617:182131
x1,92:8522458,7996617
k1,92:8704590,7996617:182132
x1,92:9001386,7996617
x1,92:10551745,7996617
k1,92:10733876,7996617:182131
x1,92:11030672,7996617
k1,92:11212804,7996617:182132
x1,92:12734874,7996617
k1,92:12917005,7996617:182131
x1,92:13473836,7996617
k1,92:13655968,7996617:182132
x1,92:14176029,7996617
x1,92:14864873,7996617
x1,92:17203157,7996617
x1,92:17527567,7996617
k1,92:17709698,7996617:182131
x1,92:19269223,7996617
k1,92:19451355,7996617:182132
x1,92:20416619,7996617
x1,92:21753547,7996617
k1,92:21935678,7996617:182131
x1,92:23644258,7996617
k1,92:23826390,7996617:182132
x1,92:24123186,7996617
k1,92:24305317,7996617:182131
x1,92:25715775,7996617
x1,92:26182022,7996617
k1,92:26364154,7996617:182132
x1,92:28702438,7996617
x1,92:29026848,7996617
k1,92:29208979,7996617:182131
x1,92:30880139,7996617
x1,92:31346386,7996617
x1,92:31470911,7996617
k1,92:31728946,7996617:258035
x1,92:32768408,7996617
k1,92:32950539,7996617:182131
x1,92:34213250,7996617
k1,92:34395382,7996617:182132
x1,92:35323877,7996617
x1,92:36050151,7996617
k1,92:36232282,7996617:182131
x1,92:36529078,7996617
k1,92:36529078,7996617:0
)
(1,93:3729359,8783049:32799719,444328,141880
x1,93:5334972,8783049
x1,93:6298342,8783049
k1,92:6457145,8783049:158803
x1,92:7241966,8783049
x1,92:7689287,8783049
k1,92:7848090,8783049:158803
x1,92:10988667,8783049
k1,92:11147469,8783049:158802
x1,92:12467275,8783049
x1,92:14892386,8783049
k1,92:15051189,8783049:158803
x1,92:16888655,8783049
k1,92:17048465,8783049:159810
x1,92:18190374,8783049
k1,92:18349177,8783049:158803
x1,92:19133998,8783049
k1,92:19292801,8783049:158803
x1,92:19792466,8783049
x1,92:20953311,8783049
k1,92:21112114,8783049:158803
x1,92:22360648,8783049
k1,92:22519451,8783049:158803
x1,92:22804607,8783049
x1,92:25114569,8783049
k1,92:25273371,8783049:158802
x1,92:28876987,8783049
k1,92:29035790,8783049:158803
x1,92:30248354,8783049
x1,92:31269908,8783049
x1,92:31404262,8783049
k1,92:31564072,8783049:159810
x1,92:33490792,8783049
x1,92:33795534,8783049
x1,92:34070866,8783049
k1,92:34229669,8783049:158803
x1,92:34764662,8783049
k1,92:34923465,8783049:158803
x1,92:36529078,8783049
k1,92:36529078,8783049:0
)
(1,93:3729359,9569481:32799719,444328,141880
x1,93:5416510,9569481
k1,92:5581141,9569481:164631
x1,92:8757731,9569481
k1,92:8963265,9569481:205534
x1,92:10112166,9569481
k1,92:10276798,9569481:164632
x1,92:12286396,9569481
k1,92:12451027,9569481:164631
x1,92:14711992,9569481
k1,92:14876623,9569481:164631
x1,92:15307614,9569481
k1,92:15472246,9569481:164632
x1,92:17230495,9569481
k1,92:17395126,9569481:164631
x1,92:19943656,9569481
k1,92:20108287,9569481:164631
x1,92:20754471,9569481
k1,92:20919102,9569481:164631
x1,92:21708728,9569481
k1,92:21873360,9569481:164632
x1,92:24708772,9569481
k1,92:24873403,9569481:164631
x1,92:25411672,9569481
k1,92:25576303,9569481:164631
x1,92:26365929,9569481
k1,92:26530561,9569481:164632
x1,92:30227354,9569481
k1,92:30391985,9569481:164631
x1,92:32258786,9569481
k1,92:32423417,9569481:164631
x1,92:32961686,9569481
k1,92:33126318,9569481:164632
x1,92:34562104,9569481
k1,92:34726735,9569481:164631
x1,92:36610998,9569481
k1,92:36529078,9569481:0
)
(1,93:3729359,10355913:32799719,444328,141880
x1,93:5307453,10355913
g1,92:5471293,10355913
x1,92:5980501,10355913
x1,92:6291797,10355913
x1,92:7301036,10355913
g1,92:7464876,10355913
x1,92:7755852,10355913
g1,92:7919692,10355913
x1,92:9084915,10355913
g1,92:9248755,10355913
x1,92:12815840,10355913
g1,92:12979680,10355913
x1,92:13525592,10355913
g1,92:13689432,10355913
x1,92:15145606,10355913
g1,92:15309446,10355913
x1,92:15819309,10355913
g1,92:15983149,10355913
x1,92:16930123,10355913
g1,92:17093963,10355913
x1,92:19386395,10355913
x1,92:19704251,10355913
g1,92:19868091,10355913
x1,92:21397025,10355913
x1,92:22017640,10355913
g1,92:22181480,10355913
x1,92:23127816,10355913
x1,92:25057830,10355913
g1,92:25221670,10355913
x1,92:26022509,10355913
g1,92:26186349,10355913
x1,92:28478773,10355913
g1,92:28642613,10355913
x1,92:29188525,10355913
g1,92:29352365,10355913
x1,92:31537296,10355913
g1,92:31701136,10355913
x1,92:32647472,10355913
x1,92:33958184,10355913
g1,92:34122024,10355913
x1,92:35996991,10355913
k1,93:36529078,10355913:646775
g1,93:36529078,10355913
)
(1,96:3729359,11142345:32799719,444328,194538
h1,94:3729359,11142345:983040,0,0
x1,94:5084063,11142345
x1,94:5631070,11142345
k1,94:5824124,11142345:193054
x1,94:6640981,11142345
k1,94:6834034,11142345:193053
x1,94:10324744,11142345
k1,94:10517798,11142345:193054
x1,94:13154206,11142345
k1,94:13347259,11142345:193053
x1,94:16967625,11142345
k1,94:17167982,11142345:200357
x1,94:17836440,11142345
x1,94:18164121,11142345
k1,94:18357174,11142345:193053
x1,94:20325773,11142345
k1,94:20518827,11142345:193054
x1,94:21484091,11142345
x1,94:24343765,11142345
k1,94:24536818,11142345:193053
x1,94:25353007,11142345
k1,94:25546061,11142345:193054
x1,94:28088891,11142345
k1,94:28289247,11142345:200356
x1,94:30665611,11142345
k1,94:30858665,11142345:193054
$1,94:30858665,11142345
x1,94:31388193,11142345
(1,94:31388193,11240648:450791,220659,96235
x1,94:31576840,11240648
(1,94:31576840,11336883:229376,263059,0
x1,94:31773448,11336883
)
)
k1,94:32000845,11142345:161861
x1,94:32510053,11142345
k1,94:32671915,11142345:161862
x1,94:33654955,11142345
$1,94:33654955,11142345
k1,94:33848008,11142345:193053
x1,94:35370760,11142345
k1,94:35563814,11142345:193054
x1,94:36529078,11142345
k1,94:36529078,11142345:0
)
(1,96:3729359,11928777:32799719,444328,194538
x1,96:4258887,11928777
(1,94:4258887,12027080:450791,220659,96235
x1,94:4447534,12027080
(1,94:4447534,12123315:229376,263059,0
x1,94:4644142,12123315
)
)
k1,94:4855379,11928777:145701
x1,94:5364587,11928777
k1,94:5510289,11928777:145702
x1,94:6821009,11928777
$1,94:6821009,11928777
k1,94:6984974,11928777:163965
x1,94:8654961,11928777
k1,94:8818957,11928777:163996
x1,94:10432797,11928777
k1,94:10596762,11928777:163965
x1,94:11110703,11928777
k1,94:11274668,11928777:163965
x1,94:12321051,11928777
k1,94:12485015,11928777:163964
x1,94:13678059,11928777
x1,94:14448316,11928777
k1,94:14612281,11928777:163965
x1,94:15878642,11928777
k1,94:16042607,11928777:163965
x1,94:17235651,11928777
x1,94:18188889,11928777
k1,94:18352854,11928777:163965
x1,94:19160099,11928777
k1,94:19324064,11928777:163965
x1,94:21488816,11928777
k1,94:21652781,11928777:163965
x1,94:22937642,11928777
k1,94:23101607,11928777:163965
x1,94:25486337,11928777
k1,94:25650302,11928777:163965
x1,94:27155141,11928777
k1,94:27319106,11928777:163965
x1,94:28566966,11928777
x1,94:29284502,11928777
k1,94:29448467,11928777:163965
x1,94:30255712,11928777
k1,94:30419676,11928777:163964
x1,94:33025062,11928777
k1,94:33189027,11928777:163965
x1,94:35775264,11928777
k1,94:35978799,11928777:203535
x1,94:36529078,11928777
k1,95:36529078,11928777:0
)
(1,96:3729359,12715209:32799719,444328,141880
x1,96:4788201,12715209
k1,95:4976267,12715209:188066
x1,95:6183516,12715209
x1,95:7130061,12715209
k1,95:7324183,12715209:194122
x1,95:7881006,12715209
x1,95:8198856,12715209
x1,95:9191048,12715209
k1,95:9379114,12715209:188066
x1,95:9899175,12715209
x1,95:10588019,12715209
x1,95:12926303,12715209
x1,95:13250713,12715209
k1,95:13438779,12715209:188066
x1,95:14998304,12715209
k1,95:15186370,12715209:188066
x1,95:16967823,12715209
k1,95:17155889,12715209:188066
x1,95:17712712,12715209
k1,95:17900778,12715209:188066
x1,95:18755065,12715209
k1,95:18943131,12715209:188066
x1,95:20855599,12715209
k1,95:21049722,12715209:194123
x1,95:21346518,12715209
x1,95:23751172,12715209
k1,95:23939238,12715209:188066
x1,95:25610391,12715209
k1,95:25798457,12715209:188066
x1,95:27543791,12715209
k1,95:27731857,12715209:188066
x1,95:31017995,12715209
k1,95:31212117,12715209:194122
x1,95:31768940,12715209
k1,95:31957006,12715209:188066
x1,95:32922270,12715209
x1,95:34667621,12715209
k1,95:34855687,12715209:188066
x1,95:35524155,12715209
k1,95:35712221,12715209:188066
x1,95:36529078,12715209
k1,95:36529078,12715209:0
)
(1,96:3729359,13501641:32799719,444328,141880
x1,96:7519886,13501641
k1,95:7684066,13501641:164180
x1,95:9192720,13501641
k1,95:9356900,13501641:164180
x1,95:9872371,13501641
k1,95:10036551,13501641:164180
x1,95:10846199,13501641
k1,95:11010379,13501641:164180
x1,95:12501151,13501641
k1,95:12665330,13501641:164179
x1,95:13217247,13501641
k1,95:13381427,13501641:164180
x1,95:14430924,13501641
k1,95:14595104,13501641:164180
x1,95:15791698,13501641
x1,95:16692783,13501641
k1,95:16857048,13501641:164265
x1,95:18475692,13501641
k1,95:18639872,13501641:164180
x1,95:20811068,13501641
k1,95:20975248,13501641:164180
x1,95:21306532,13501641
k1,95:21470712,13501641:164180
x1,95:21912631,13501641
k1,95:22076811,13501641:164180
x1,95:24394460,13501641
k1,95:24558640,13501641:164180
x1,95:27171127,13501641
k1,95:27335307,13501641:164180
x1,95:27850778,13501641
k1,95:28014957,13501641:164179
x1,95:28824605,13501641
k1,95:28988785,13501641:164180
x1,95:31601926,13501641
k1,95:31766106,13501641:164180
x1,95:34360040,13501641
k1,95:34524305,13501641:164265
x1,95:35333953,13501641
k1,95:35498133,13501641:164180
x1,95:36529078,13501641
k1,95:36529078,13501641:0
)
(1,96:3729359,14288073:32799719,444328,141880
x1,96:4016843,14288073
x1,95:5770123,14288073
k1,95:5934170,14288073:164047
x1,95:6221654,14288073
k1,95:6385701,14288073:164047
x1,95:7068795,14288073
x1,95:7883848,14288073
k1,95:8047895,14288073:164047
x1,95:10025981,14288073
k1,95:10190029,14288073:164048
x1,95:10729390,14288073
k1,95:10893437,14288073:164047
x1,95:11720921,14288073
k1,95:11884968,14288073:164047
x1,95:13575562,14288073
k1,95:13739609,14288073:164047
x1,95:14243354,14288073
k1,95:14407401,14288073:164047
x1,95:15198630,14288073
k1,95:15362677,14288073:164047
x1,95:15866422,14288073
x1,95:16533141,14288073
x1,95:18798063,14288073
x1,95:19111987,14288073
k1,95:19276035,14288073:164048
x1,95:20875986,14288073
k1,95:21040085,14288073:164099
x1,95:22695054,14288073
x1,95:23796927,14288073
k1,95:23960974,14288073:164047
x1,95:24284722,14288073
x1,95:24598646,14288073
x1,95:25091919,14288073
k1,95:25255966,14288073:164047
x1,95:25543450,14288073
k1,95:25707497,14288073:164047
x1,95:27073703,14288073
x1,95:28027906,14288073
k1,95:28191953,14288073:164047
x1,95:30205629,14288073
k1,95:30369676,14288073:164047
x1,95:31880263,14288073
x1,95:32493234,14288073
k1,95:32697016,14288073:203782
x1,95:33703867,14288073
k1,95:33867914,14288073:164047
x1,95:36529078,14288073
k1,95:36529078,14288073:0
)
(1,96:3729359,15074505:32799719,444328,141880
x1,96:5040071,15074505
g1,95:5203911,15074505
x1,95:5713119,15074505
x1,95:6024415,15074505
x1,95:7033654,15074505
g1,95:7197494,15074505
x1,95:8180516,15074505
g1,95:8344356,15074505
x1,95:9145195,15074505
g1,95:9309035,15074505
x1,95:10328761,15074505
x1,95:11950759,15074505
g1,95:12114599,15074505
x1,95:13606839,15074505
g1,95:13770679,15074505
x1,95:14570863,15074505
g1,95:14734703,15074505
x1,95:15390063,15074505
g1,95:15553903,15074505
x1,95:17228334,15074505
g1,95:17392174,15074505
x1,95:19175380,15074505
g1,95:19339220,15074505
x1,95:20940899,15074505
x1,95:21713571,15074505
g1,95:21877411,15074505
x1,95:24498815,15074505
g1,95:24662655,15074505
x1,95:24953631,15074505
g1,95:25117471,15074505
x1,95:26827943,15074505
g1,95:26991783,15074505
x1,95:29576484,15074505
g1,95:29740324,15074505
x1,95:30286236,15074505
g1,95:30450076,15074505
x1,95:31287611,15074505
g1,95:31451451,15074505
x1,95:33326418,15074505
k1,96:36529078,15074505:3317348
g1,96:36529078,15074505
)
(1,99:3729359,15860937:32799719,444328,141880
h1,97:3729359,15860937:983040,0,0
x1,97:5114825,15860937
x1,97:5391718,15860937
k1,97:5555705,15860937:163987
x1,97:6433664,15860937
x1,97:7558001,15860937
k1,97:7721988,15860937:163987
x1,97:8014419,15860937
k1,97:8178406,15860937:163987
x1,97:9531890,15860937
k1,97:9695878,15860937:163988
x1,97:11781089,15860937
k1,97:11945076,15860937:163987
x1,97:13738515,15860937
k1,97:13902502,15860937:163987
x1,97:14927326,15860937
k1,97:15091313,15860937:163987
x1,97:15896156,15860937
k1,97:16060143,15860937:163987
x1,97:17377399,15860937
x1,97:17852933,15860937
x1,97:18138811,15860937
x1,97:18455025,15860937
x1,97:18737632,15860937
k1,97:18901619,15860937:163987
x1,97:20145117,15860937
x1,97:21193066,15860937
k1,97:21357053,15860937:163987
x1,97:21869465,15860937
k1,97:22033452,15860937:163987
x1,97:23386929,15860937
k1,97:23550917,15860937:163988
x1,97:27118037,15860937
k1,97:27282060,15860937:164023
x1,97:28086903,15860937
k1,97:28250891,15860937:163988
x1,97:29238838,15860937
k1,97:29402825,15860937:163987
x1,97:30866304,15860937
k1,97:31030291,15860937:163987
x1,97:31908250,15860937
x1,97:33006176,15860937
k1,97:33170163,15860937:163987
x1,97:33974348,15860937
k1,97:34138335,15860937:163987
x1,97:36643766,15860937
k1,97:36529078,15860937:0
)
(1,99:3729359,16647369:32799719,444328,141880
x1,99:5023659,16647369
k1,97:5186866,16647369:163207
x1,97:6371626,16647369
x1,97:6918084,16647369
x1,97:7246092,16647369
x1,97:7682992,16647369
k1,97:7846199,16647369:163207
x1,97:8757398,16647369
x1,97:9214655,16647369
k1,97:9377862,16647369:163207
x1,97:10179502,16647369
k1,97:10342709,16647369:163207
x1,97:12602005,16647369
k1,97:12765212,16647369:163207
x1,97:16482145,16647369
k1,97:16645352,16647369:163207
x1,97:17519818,16647369
x1,97:18613373,16647369
k1,97:18776580,16647369:163207
x1,97:22018570,16647369
k1,97:22181777,16647369:163207
x1,97:22837793,16647369
k1,97:23001000,16647369:163207
x1,97:23802640,16647369
k1,97:23965847,16647369:163207
x1,97:24694670,16647369
x1,97:26115585,16647369
k1,97:26278792,16647369:163207
x1,97:28538088,16647369
k1,97:28701295,16647369:163207
x1,97:32418228,16647369
k1,97:32581435,16647369:163207
x1,97:35496747,16647369
k1,97:35659954,16647369:163207
$1,97:35659954,16647369
x1,97:36133122,16647369
(1,97:36133122,16745672:221415,210712,39279
x1,97:36321769,16745672
)
$1,97:36354537,16647369
x1,97:36572987,16647369
k1,97:36529078,16647369:0
)
(1,99:3729359,17433801:32799719,453120,141880
x1,99:4026155,17433801
x1,97:4344005,17433801
x1,97:6258131,17433801
k1,97:6443880,17433801:185749
x1,97:6926503,17433801
k1,97:7112252,17433801:185749
$1,97:7112252,17433801
x1,97:7403228,17433801
k1,97:7572167,17433801:157804
x1,97:8081375,17433801
k1,97:8239178,17433801:157803
x1,97:8566858,17433801
$1,97:8566858,17433801
x1,97:8733975,17433801
k1,97:9002862,17433801:268887
x1,97:10042324,17433801
k1,97:10228074,17433801:185750
x1,97:10784897,17433801
x1,97:11102747,17433801
x1,97:11723953,17433801
k1,97:11909702,17433801:185749
x1,97:12429763,17433801
x1,97:13861257,17433801
x1,97:16199541,17433801
x1,97:16523951,17433801
k1,97:16709700,17433801:185749
x1,97:18269225,17433801
k1,97:18454974,17433801:185749
x1,97:18677571,17433801
$1,97:18677571,17433801
x1,97:19256892,17433801
(1,97:19256892,17532104:275251,210712,5330
x1,97:19499375,17532104
)
$1,97:19532143,17433801
x1,97:19699260,17433801
k1,97:19890486,17433801:191226
x1,97:21079005,17433801
k1,97:21264754,17433801:185749
$1,97:21264754,17433801
x1,97:21592434,17433801
k1,97:21750238,17433801:157804
x1,97:22259446,17433801
k1,97:22417249,17433801:157803
x1,97:22744929,17433801
$1,97:22744929,17433801
k1,97:22930678,17433801:185749
x1,97:23450739,17433801
k1,97:23636488,17433801:185749
$1,97:23636488,17433801
x1,97:23964168,17433801
k1,97:24121972,17433801:157804
x1,97:24631180,17433801
k1,97:24788983,17433801:157803
x1,97:25116663,17433801
$1,97:25116663,17433801
x1,97:25339260,17433801
k1,97:25525009,17433801:185749
x1,97:26341198,17433801
k1,97:26526947,17433801:185749
x1,97:29589839,17433801
k1,97:29858727,17433801:268888
x1,97:30415558,17433801
k1,97:30601307,17433801:185749
x1,97:31269757,17433801
k1,97:31455506,17433801:185749
x1,97:33033065,17433801
k1,97:33224291,17433801:191226
x1,97:34041148,17433801
k1,97:34226897,17433801:185749
x1,97:36529078,17433801
k1,97:36529078,17433801:0
)
(1,99:3729359,18220233:32799719,444328,141880
x1,99:7475999,18220233
k1,97:7638974,18220233:162975
x1,97:8080019,18220233
k1,97:8242993,18220233:162974
x1,97:8536588,18220233
x1,97:8850833,18220233
x1,97:10744138,18220233
k1,97:10907113,18220233:162975
x1,97:11384531,18220233
k1,97:11547506,18220233:162975
x1,97:12061958,18220233
x1,97:13807657,18220233
k1,97:13970632,18220233:162975
x1,97:15403547,18220233
k1,97:15566521,18220233:162974
x1,97:16080973,18220233
k1,97:16243948,18220233:162975
x1,97:18594682,18220233
k1,97:18757657,18220233:162975
x1,97:19565704,18220233
k1,97:19728678,18220233:162974
x1,97:23511708,18220233
k1,97:23674683,18220233:162975
x1,97:24152110,18220233
x1,97:24439152,18220233
x1,97:24756677,18220233
x1,97:25040448,18220233
k1,97:25203423,18220233:162975
x1,97:25827647,18220233
x1,97:26132067,18220233
x1,97:27977051,18220233
k1,97:28179922,18220233:202871
x1,97:28730747,18220233
k1,98:28893722,18220233:162975
x1,98:29941144,18220233
k1,98:30104119,18220233:162975
x1,98:31298347,18220233
x1,98:32234683,18220233
k1,98:32397831,18220233:163148
x1,98:33573541,18220233
k1,98:33736515,18220233:162974
x1,98:34544562,18220233
k1,98:34707537,18220233:162975
x1,98:35221989,18220233
x1,98:36637868,18220233
k1,99:36529078,18220233:0
)
(1,99:3729359,19006665:32799719,444328,141880
x1,99:5987405,19006665
x1,98:6300346,19006665
k1,98:6464010,19006665:163664
x1,98:7898366,19006665
k1,98:8062030,19006665:163664
x1,98:8348641,19006665
x1,98:10096566,19006665
k1,98:10260230,19006665:163664
x1,98:13307766,19006665
k1,98:13471429,19006665:163663
x1,98:16483418,19006665
k1,98:16647082,19006665:163664
x1,98:17149297,19006665
k1,98:17312961,19006665:163664
x1,98:18101787,19006665
k1,98:18265451,19006665:163664
x1,98:18767021,19006665
x1,98:19904942,19006665
k1,98:20068606,19006665:163664
x1,98:21645622,19006665
k1,98:21809286,19006665:163664
x1,98:22598112,19006665
k1,98:22761776,19006665:163664
x1,98:23407296,19006665
x1,98:23723508,19006665
k1,98:23887172,19006665:163664
x1,98:25357027,19006665
k1,98:25520690,19006665:163663
x1,98:26416677,19006665
x1,98:27264062,19006665
x1,98:28698399,19006665
k1,98:28862063,19006665:163664
x1,98:30331920,19006665
k1,98:30495584,19006665:163664
x1,98:32181027,19006665
k1,98:32344691,19006665:163664
x1,98:33132872,19006665
k1,98:33296536,19006665:163664
x1,98:35322183,19006665
k1,98:35525284,19006665:203101
x1,98:36529078,19006665
k1,98:36529078,19006665:0
)
(1,99:3729359,19793097:32799719,444328,141880
x1,99:5395419,19793097
x1,98:5599456,19793097
x1,98:7880427,19793097
x1,98:8196645,19793097
k1,98:8360277,19793097:163632
x1,98:9881577,19793097
k1,98:10045208,19793097:163631
x1,98:10697292,19793097
k1,98:10860924,19793097:163632
x1,98:11694280,19793097
k1,98:11857911,19793097:163631
x1,98:12763648,19793097
x1,98:13218066,19793097
k1,98:13381698,19793097:163632
x1,98:14649979,19793097
x1,98:16098889,19793097
k1,98:16262520,19793097:163631
x1,98:17965073,19793097
k1,98:18128705,19793097:163632
x1,98:21334296,19793097
k1,98:21497969,19793097:163673
x1,98:22041143,19793097
k1,98:22204775,19793097:163632
x1,98:23400023,19793097
k1,98:23563654,19793097:163631
x1,98:24179217,19793097
x1,98:24479050,19793097
x1,98:26135277,19793097
k1,98:26298909,19793097:163632
x1,98:27095092,19793097
k1,98:27258723,19793097:163631
x1,98:28925417,19793097
x1,98:30035190,19793097
k1,98:30198822,19793097:163632
x1,98:33060801,19793097
k1,98:33224432,19793097:163631
x1,98:34021267,19793097
k1,98:34184899,19793097:163632
x1,98:34474420,19793097
x1,98:36529078,19793097
k1,98:36529078,19793097:0
)
(1,99:3729359,20579529:32799719,444328,141880
x1,99:4748065,20579529
k1,98:4912382,20579529:164317
x1,98:6021430,20579529
k1,98:6226019,20579529:204589
x1,98:7244080,20579529
k1,98:7408397,20579529:164317
x1,98:10463198,20579529
k1,98:10627514,20579529:164316
x1,98:11863588,20579529
x1,98:12905203,20579529
k1,98:13069520,20579529:164317
x1,98:13614886,20579529
k1,98:13779202,20579529:164316
x1,98:14579240,20579529
k1,98:14743557,20579529:164317
x1,98:15252910,20579529
x1,98:16654594,20579529
x1,98:18944733,20579529
x1,98:19262261,20579529
k1,98:19426578,20579529:164317
x1,98:20881320,20579529
k1,98:21045636,20579529:164316
x1,98:21482310,20579529
k1,98:21646627,20579529:164317
x1,98:24265402,20579529
k1,98:24429718,20579529:164316
x1,98:25593767,20579529
k1,98:25758084,20579529:164317
x1,98:26594135,20579529
x1,98:27996481,20579529
k1,98:28160797,20579529:164316
x1,98:29906225,20579529
x1,98:31453905,20579529
k1,98:31618222,20579529:164317
x1,98:32127575,20579529
k1,98:32291891,20579529:164316
x1,98:33782629,20579529
k1,98:33946946,20579529:164317
x1,98:36529078,20579529
k1,98:36529078,20579529:0
)
(1,99:3729359,21365961:32799719,444328,141880
x1,99:5695407,21365961
k1,98:5858843,21365961:163436
x1,98:7252779,21365961
x1,98:8425222,21365961
k1,98:8588657,21365961:163435
x1,98:9732898,21365961
k1,98:9896334,21365961:163436
x1,98:12005268,21365961
k1,98:12168703,21365961:163435
x1,98:13740908,21365961
k1,98:13904344,21365961:163436
x1,98:14440430,21365961
k1,98:14603866,21365961:163436
x1,98:15640638,21365961
k1,98:15804073,21365961:163435
x1,98:17645274,21365961
k1,98:17808790,21365961:163516
x1,98:19381003,21365961
k1,98:19544439,21365961:163436
x1,98:20045125,21365961
x1,98:20707696,21365961
x1,98:22958864,21365961
x1,98:23270822,21365961
k1,98:23434258,21365961:163436
x1,98:25114584,21365961
k1,98:25278019,21365961:163435
x1,98:27279465,21365961
k1,98:27442901,21365961:163436
x1,98:27907543,21365961
k1,98:28070979,21365961:163436
x1,98:30216593,21365961
k1,98:30380028,21365961:163435
x1,98:31773964,21365961
x1,98:33035855,21365961
k1,98:33238880,21365961:203025
x1,98:36492699,21365961
x1,98:36610998,21365961
k1,98:36529078,21365961:0
)
(1,99:3729359,22152393:32799719,444328,141880
x1,99:4546216,22152393
k1,98:4733982,22152393:187766
x1,98:6330935,22152393
x1,98:7317235,22152393
k1,98:7505000,22152393:187765
x1,98:9881371,22152393
k1,98:10069137,22152393:187766
x1,98:10365933,22152393
x1,98:10683783,22152393
x1,98:12565096,22152393
k1,98:12752861,22152393:187765
x1,98:13309692,22152393
k1,98:13497458,22152393:187766
x1,98:14314315,22152393
k1,98:14502081,22152393:187766
x1,98:16247432,22152393
k1,98:16435197,22152393:187765
x1,98:16881051,22152393
k1,98:17068817,22152393:187766
x1,98:17365613,22152393
x1,98:19762380,22152393
k1,98:19950146,22152393:187766
x1,98:20618614,22152393
k1,98:20806379,22152393:187765
x1,98:21623236,22152393
k1,98:21811002,22152393:187766
x1,98:23184690,22152393
k1,98:23372455,22152393:187765
x1,98:24690662,22152393
k1,98:24884409,22152393:193747
x1,98:26518131,22152393
k1,98:26705897,22152393:187766
x1,98:27225290,22152393
x1,98:27543140,22152393
x1,98:28572762,22152393
k1,98:28760528,22152393:187766
x1,98:29057324,22152393
k1,98:29245089,22152393:187765
x1,98:30656196,22152393
x1,98:33403581,22152393
k1,98:33591347,22152393:187766
x1,98:34779859,22152393
k1,98:34967624,22152393:187765
x1,98:35524455,22152393
k1,98:35712221,22152393:187766
x1,98:36529078,22152393
k1,98:36529078,22152393:0
)
(1,99:3729359,22938825:32799719,444328,141880
x1,99:7390588,22938825
k1,98:7553813,22938825:163225
x1,98:9635791,22938825
k1,98:9799015,22938825:163224
x1,98:11450639,22938825
k1,98:11613864,22938825:163225
x1,98:12403490,22938825
k1,98:12566714,22938825:163224
x1,98:16191118,22938825
k1,98:16354343,22938825:163225
x1,98:16856422,22938825
x1,98:18246865,22938825
k1,98:18410089,22938825:163224
x1,98:20563145,22938825
k1,98:20726370,22938825:163225
x1,98:21229094,22938825
k1,98:21392319,22938825:163225
x1,98:22181945,22938825
k1,98:22345169,22938825:163224
x1,98:23799069,22938825
k1,98:24002024,22938825:202955
x1,98:25150925,22938825
k1,98:25314150,22938825:163225
x1,98:26534138,22938825
x1,98:27562027,22938825
k1,98:27725251,22938825:163224
x1,98:28227330,22938825
x1,98:29591400,22938825
k1,98:29754625,22938825:163225
x1,98:30041527,22938825
k1,98:30204751,22938825:163224
x1,98:32896722,22938825
k1,98:33059947,22938825:163225
x1,98:35213642,22938825
x1,98:36529078,22938825
k1,98:36529078,22938825:0
)
(1,99:3729359,23725257:32799719,444328,141880
x1,99:4275271,23725257
g1,98:4439111,23725257
x1,98:5239950,23725257
g1,98:5403790,23725257
x1,98:9117009,23725257
g1,98:9280849,23725257
x1,98:11902253,23725257
g1,98:12066093,23725257
x1,98:13012429,23725257
g1,98:13176269,23725257
x1,98:14832349,23725257
g1,98:14996189,23725257
x1,98:16780051,23725257
g1,98:16943891,23725257
x1,98:18217898,23725257
g1,98:18381738,23725257
x1,98:19182577,23725257
g1,98:19346417,23725257
x1,98:22186071,23725257
g1,98:22349911,23725257
x1,98:23842141,23725257
g1,98:24005981,23725257
x1,98:26299723,23725257
g1,98:26463563,23725257
x1,98:26936722,23725257
g1,98:27100562,23725257
x1,98:27901401,23725257
g1,98:28065241,23725257
x1,98:29484727,23725257
x1,98:30769870,23725257
k1,99:36529078,23725257:5873896
g1,99:36529078,23725257
)
(1,102:3729359,24511689:32799719,444328,141880
h1,100:3729359,24511689:983040,0,0
x1,100:6031268,24511689
k1,100:6293016,24511689:261748
x1,100:7500265,24511689
x1,100:8242255,24511689
k1,100:8504003,24511689:261748
x1,100:9469267,24511689
k1,100:9731014,24511689:261747
x1,100:10938263,24511689
x1,100:11606054,24511689
k1,100:11867802,24511689:261748
x1,100:13798313,24511689
k1,100:14060061,24511689:261748
x1,100:14876918,24511689
k1,100:15138666,24511689:261748
x1,100:18926154,24511689
k1,100:19187901,24511689:261747
x1,100:20078966,24511689
x1,100:21193280,24511689
k1,100:21455028,24511689:261748
x1,100:22234456,24511689
k1,100:22496204,24511689:261748
x1,100:23313061,24511689
k1,100:23574809,24511689:261748
x1,100:24243267,24511689
x1,100:24570948,24511689
k1,100:24832695,24511689:261747
x1,100:28323405,24511689
k1,100:28585153,24511689:261748
x1,100:31221561,24511689
k1,100:31483309,24511689:261748
x1,100:32448573,24511689
x1,100:35475364,24511689
k1,100:35972247,24511689:496883
x1,100:36529078,24511689
k1,100:36529078,24511689:0
)
(1,102:3729359,25298121:32799719,444328,141880
x1,102:4783010,25298121
k1,100:4946684,25298121:163674
x1,100:6148014,25298121
x1,100:7052663,25298121
k1,100:7216370,25298121:163707
x1,100:8029222,25298121
k1,100:8192896,25298121:163674
x1,100:8709742,25298121
x1,100:10141371,25298121
k1,100:10305045,25298121:163674
x1,100:11561572,25298121
x1,100:12875560,25298121
k1,100:13039234,25298121:163674
x1,100:13852086,25298121
k1,100:14015760,25298121:163674
x1,100:16639242,25298121
k1,100:16802916,25298121:163674
x1,100:19240817,25298121
k1,100:19404491,25298121:163674
x1,100:20216678,25298121
k1,100:20380352,25298121:163674
x1,100:22671239,25298121
k1,100:22834913,25298121:163674
x1,100:23647765,25298121
k1,100:23811438,25298121:163673
x1,100:24328949,25298121
x1,100:25309677,25298121
k1,100:25473351,25298121:163674
x1,100:28096823,25298121
k1,100:28260497,25298121:163674
x1,100:32195714,25298121
k1,100:32398819,25298121:203105
x1,100:32952919,25298121
k1,100:33116593,25298121:163674
x1,100:34077772,25298121
k1,100:34241446,25298121:163674
x1,100:35552519,25298121
k1,100:35716226,25298121:163707
x1,100:36529078,25298121
k1,100:36529078,25298121:0
)
(1,102:3729359,26084553:32799719,444328,141880
x1,102:4249420,26084553
x1,100:5680914,26084553
x1,100:8019198,26084553
x1,100:8343608,26084553
k1,100:8522392,26084553:178784
x1,100:10007716,26084553
k1,100:10186500,26084553:178784
x1,100:10483296,26084553
x1,100:12293682,26084553
k1,100:12472465,26084553:178783
x1,100:14143618,26084553
k1,100:14322402,26084553:178784
x1,100:17441423,26084553
k1,100:17620207,26084553:178784
x1,100:19328787,26084553
k1,100:19507571,26084553:178784
x1,100:20324428,26084553
k1,100:20503212,26084553:178784
x1,100:21543327,26084553
k1,100:21722111,26084553:178784
x1,100:23244196,26084553
k1,100:23422979,26084553:178783
x1,100:24908287,26084553
k1,100:25087071,26084553:178784
x1,100:25309668,26084553
$1,100:25309668,26084553
x1,100:25746788,26084553
(1,100:25746788,26183552:275251,324439,3635
x1,100:25989271,26183552
)
k1,100:26175973,26084553:153934
x1,100:26685181,26084553
k1,100:26839115,26084553:153934
x1,100:27822155,26084553
$1,100:27822155,26084553
k1,100:28000939,26084553:178784
x1,100:29244947,26084553
k1,100:29427467,26084553:182520
x1,100:30912782,26084553
k1,100:31091566,26084553:178784
x1,100:31908423,26084553
k1,100:32087206,26084553:178783
x1,100:33943527,26084553
k1,100:34122311,26084553:178784
x1,100:35087575,26084553
k1,100:35266359,26084553:178784
x1,100:36529078,26084553
k1,100:36529078,26084553:0
)
(1,102:3729359,26870985:32799719,444328,141880
x1,102:4249420,26870985
x1,100:4938264,26870985
x1,100:7276548,26870985
x1,100:7600958,26870985
k1,100:7770955,26870985:169997
x1,100:9516306,26870985
k1,100:9686303,26870985:169997
x1,100:10502492,26870985
k1,100:10672489,26870985:169997
x1,100:14571623,26870985
k1,100:14741620,26870985:169997
x1,100:17154753,26870985
k1,100:17324750,26870985:169997
x1,100:17844811,26870985
k1,100:18014808,26870985:169997
x1,100:18831665,26870985
k1,100:19001662,26870985:169997
x1,100:20857983,26870985
k1,100:21027980,26870985:169997
x1,100:23106906,26870985
k1,100:23276902,26870985:169996
$1,100:23276902,26870985
x1,100:23531830,26870985
k1,100:23680883,26870985:149053
x1,100:24190091,26870985
k1,100:24339143,26870985:149052
x1,100:25322183,26870985
$1,100:25322183,26870985
k1,100:25492180,26870985:169997
x1,100:26569071,26870985
k1,100:26739068,26870985:169997
x1,100:27704332,26870985
k1,100:27874329,26870985:169997
x1,100:29137048,26870985
k1,100:29307045,26870985:169997
x1,100:31385971,26870985
k1,100:31555968,26870985:169997
$1,100:31555968,26870985
x1,100:31810896,26870985
k1,100:31959949,26870985:149053
x1,100:32469157,26870985
k1,100:32618209,26870985:149052
x1,100:33601249,26870985
$1,100:33601249,26870985
k1,100:33771246,26870985:169997
x1,100:34848137,26870985
k1,100:35018134,26870985:169997
x1,100:36540219,26870985
k1,100:36529078,26870985:0
)
(1,102:3729359,27657417:32799719,453120,141880
x1,102:5576184,27657417
k1,100:5739695,27657417:163511
x1,100:7747256,27657417
x1,100:8053637,27657417
x1,100:8832639,27657417
x1,100:8951429,27657417
k1,100:9154451,27657417:203022
x1,100:9871625,27657417
k1,100:10035054,27657417:163429
x1,100:10823880,27657417
k1,100:10987308,27657417:163428
x1,100:13245354,27657417
x1,100:13558295,27657417
k1,100:13721723,27657417:163428
x1,100:16087549,27657417
k1,100:16250977,27657417:163428
x1,100:17218619,27657417
k1,100:17382048,27657417:163429
x1,100:18888058,27657417
k1,100:19051486,27657417:163428
$1,100:19051486,27657417
x1,100:19630807,27657417
(1,100:19630807,27755720:275251,210712,5330
x1,100:19873290,27755720
)
$1,100:19906058,27657417
k1,100:20069486,27657417:163428
x1,100:21217221,27657417
k1,100:21380650,27657417:163429
$1,100:21380650,27657417
x1,100:21708330,27657417
k1,100:21853580,27657417:145250
x1,100:22362788,27657417
k1,100:22508039,27657417:145251
x1,100:22835719,27657417
$1,100:22835719,27657417
x1,100:23212060,27657417
k1,100:23375571,27657417:163511
x1,100:24164397,27657417
k1,100:24327825,27657417:163428
x1,100:25296111,27657417
k1,100:25459539,27657417:163428
x1,100:27144999,27657417
k1,100:27308427,27657417:163428
x1,100:29316005,27657417
k1,100:29479433,27657417:163428
x1,100:31845915,27657417
x1,100:32152296,27657417
x1,100:32931298,27657417
k1,100:33094727,27657417:163429
x1,100:34062996,27657417
k1,100:34226424,27657417:163428
x1,100:35158565,27657417
x1,100:36610998,27657417
k1,100:36529078,27657417:0
)
(1,102:3729359,28443849:32799719,444328,141880
x1,102:4670964,28443849
k1,100:4835418,28443849:164454
x1,100:5632253,28443849
k1,100:5796707,28443849:164454
x1,100:6086228,28443849
x1,100:8358660,28443849
k1,100:8523115,28443849:164455
x1,100:9138678,28443849
x1,100:9438511,28443849
x1,100:10841085,28443849
k1,100:11005539,28443849:164454
x1,100:12961112,28443849
k1,100:13125566,28443849:164454
x1,100:14755097,28443849
k1,100:14919551,28443849:164454
x1,100:15716386,28443849
k1,100:15880841,28443849:164455
x1,100:17365610,28443849
k1,100:17530064,28443849:164454
x1,100:18544692,28443849
k1,100:18709146,28443849:164454
x1,100:19813753,28443849
k1,100:20018756,28443849:205003
x1,100:21051645,28443849
k1,101:21216099,28443849:164454
x1,101:22393758,28443849
x1,101:23045181,28443849
k1,101:23209635,28443849:164454
x1,101:26360475,28443849
k1,101:26524929,28443849:164454
x1,101:27032243,28443849
k1,101:27196698,28443849:164455
x1,101:27993533,28443849
k1,101:28157987,28443849:164454
x1,101:28665301,28443849
x1,101:28965134,28443849
x1,101:30005146,28443849
k1,101:30169600,28443849:164454
x1,101:31111205,28443849
x1,101:33810154,28443849
k1,101:33974762,28443849:164608
x1,101:35567789,28443849
k1,101:35732243,28443849:164454
x1,101:36529078,28443849
k1,101:36529078,28443849:0
)
(1,102:3729359,29230281:32799719,444328,141880
x1,102:5370299,29230281
k1,101:5520133,29230281:149834
x1,101:8053136,29230281
k1,101:8202970,29230281:149834
x1,101:11841920,29230281
k1,101:11991755,29230281:149835
x1,101:12420123,29230281
k1,101:12569957,29230281:149834
x1,101:14781844,29230281
k1,101:14931678,29230281:149834
x1,101:15431343,29230281
k1,101:15581177,29230281:149834
x1,101:16365998,29230281
k1,101:16515832,29230281:149834
x1,101:19048844,29230281
k1,101:19198679,29230281:149835
x1,101:21036127,29230281
k1,101:21234618,29230281:198491
x1,101:22643065,29230281
k1,101:22795701,29230281:152636
x1,101:23580522,29230281
k1,101:23730356,29230281:149834
x1,101:25014843,29230281
x1,101:25478548,29230281
x1,101:25757151,29230281
x1,101:26065173,29230281
x1,101:26340505,29230281
k1,101:26490339,29230281:149834
x1,101:28167242,29230281
k1,101:28317076,29230281:149834
x1,101:30315718,29230281
k1,101:30465552,29230281:149834
x1,101:32320993,29230281
k1,101:32470828,29230281:149835
x1,101:32755984,29230281
k1,101:32905818,29230281:149834
x1,101:34225633,29230281
k1,101:34375467,29230281:149834
x1,101:36552016,29230281
k1,101:36529078,29230281:0
)
(1,102:3729359,30016713:32799719,444328,141880
x1,102:5370924,30016713
x1,101:6463767,30016713
k1,101:6618788,30016713:155021
x1,101:9615485,30016713
k1,101:9770506,30016713:155021
x1,101:11714578,30016713
k1,101:11871363,30016713:156785
x1,101:13013272,30016713
k1,101:13168293,30016713:155021
x1,101:15593421,30016713
k1,101:15748442,30016713:155021
x1,101:19387392,30016713
k1,101:19542413,30016713:155021
x1,101:22111386,30016713
k1,101:22266407,30016713:155021
x1,101:22766072,30016713
k1,101:22921093,30016713:155021
x1,101:23705914,30016713
k1,101:23860935,30016713:155021
x1,101:24359958,30016713
x1,101:25741880,30016713
k1,101:25896901,30016713:155021
x1,101:26431894,30016713
k1,101:26586915,30016713:155021
x1,101:27086580,30016713
x1,101:28032924,30016713
k1,101:28187945,30016713:155021
x1,101:30720948,30016713
k1,101:30875969,30016713:155021
x1,101:34675482,30016713
k1,101:34875702,30016713:200220
x1,101:35589236,30016713
k1,101:35744257,30016713:155021
x1,101:36529078,30016713
k1,101:36529078,30016713:0
)
(1,102:3729359,30803145:32799719,444328,141880
x1,102:5975939,30803145
x1,101:6287241,30803145
k1,101:6431911,30803145:144670
x1,101:8946288,30803145
k1,101:9094792,30803145:148504
x1,101:9879613,30803145
k1,101:10024282,30803145:144669
x1,101:10987653,30803145
k1,101:11132304,30803145:144651
x1,101:11738586,30803145
x1,101:12033503,30803145
x1,101:13414782,30803145
k1,101:13559452,30803145:144670
x1,101:15985213,30803145
k1,101:16129883,30803145:144670
x1,101:18377098,30803145
k1,101:18521767,30803145:144669
x1,101:19841582,30803145
k1,101:19986252,30803145:144670
x1,101:22465308,30803145
k1,101:22613812,30803145:148504
x1,101:26109550,30803145
k1,101:26254220,30803145:144670
x1,101:26896472,30803145
k1,101:27041142,30803145:144670
x1,101:28360948,30803145
x1,101:29003192,30803145
k1,101:29147861,30803145:144669
x1,101:29646884,30803145
x1,101:31028806,30803145
k1,101:31173476,30803145:144670
x1,101:31708469,30803145
k1,101:31853139,30803145:144670
x1,101:32637960,30803145
k1,101:32782630,30803145:144670
x1,101:35190398,30803145
k1,101:35387168,30803145:196770
x1,101:36529078,30803145
k1,101:36529078,30803145:0
)
(1,102:3729359,31589577:32799719,453120,141880
x1,102:4964197,31589577
x1,101:6004758,31589577
k1,101:6168979,31589577:164221
x1,101:6605216,31589577
k1,101:6769436,31589577:164220
x1,101:9784561,31589577
k1,101:9948782,31589577:164221
x1,101:10239176,31589577
x1,101:11857899,31589577
k1,101:12022119,31589577:164220
x1,101:12784736,31589577
k1,101:12948957,31589577:164221
x1,101:13748195,31589577
k1,101:13912416,31589577:164221
x1,101:15183885,31589577
k1,101:15348105,31589577:164220
$1,101:15348105,31589577
x1,101:15927426,31589577
(1,101:15927426,31688576:275251,324439,3635
x1,101:16169909,31688576
)
$1,101:16202677,31589577
k1,101:16366898,31589577:164221
x1,101:16875742,31589577
k1,101:17039963,31589577:164221
x1,101:18075966,31589577
k1,101:18240186,31589577:164220
x1,101:19421395,31589577
x1,101:20238295,31589577
k1,101:20402611,31589577:164316
x1,101:22001096,31589577
k1,101:22165317,31589577:164221
x1,101:22455711,31589577
x1,101:24226837,31589577
k1,101:24391057,31589577:164220
x1,101:24681451,31589577
k1,101:24845672,31589577:164221
x1,101:28515485,31589577
k1,101:28679706,31589577:164221
x1,101:31076112,31589577
k1,101:31240332,31589577:164220
x1,101:32184776,31589577
k1,101:32348997,31589577:164221
x1,101:32857841,31589577
k1,101:33022061,31589577:164220
x1,101:34657169,31589577
k1,101:34821390,31589577:164221
x1,101:36529078,31589577
k1,101:36529078,31589577:0
)
(1,102:3729359,32376009:32799719,444328,141880
x1,102:4676642,32376009
x1,102:7136674,32376009
k1,101:7339616,32376009:202942
x1,101:7740431,32376009
k1,101:7903615,32376009:163184
x1,101:8341163,32376009
k1,101:8504348,32376009:163185
x1,101:8977989,32376009
x1,101:10028267,32376009
k1,101:10191452,32376009:163185
x1,101:11868214,32376009
k1,101:12031399,32376009:163185
x1,101:13179408,32376009
k1,101:13342724,32376009:163316
x1,101:14691478,32376009
x1,101:14976192,32376009
k1,101:15139376,32376009:163184
x1,101:15941016,32376009
k1,101:16104201,32376009:163185
x1,101:17088216,32376009
k1,101:17251400,32376009:163184
x1,101:18125866,32376009
x1,101:19219421,32376009
k1,101:19382606,32376009:163185
x1,101:19929064,32376009
k1,101:20092249,32376009:163185
x1,101:20893889,32376009
k1,101:21057074,32376009:163185
x1,101:22550796,32376009
k1,101:22713980,32376009:163184
x1,101:23734728,32376009
k1,101:23897912,32376009:163184
x1,101:24809111,32376009
x1,101:25594376,32376009
k1,101:25757561,32376009:163185
x1,101:26267934,32376009
k1,101:26431119,32376009:163185
x1,101:27470236,32376009
k1,101:27633421,32376009:163185
x1,101:28818181,32376009
x1,101:29747093,32376009
k1,101:29910409,32376009:163316
x1,101:30712049,32376009
k1,101:30875233,32376009:163184
x1,101:33207336,32376009
k1,101:33370521,32376009:163185
x1,101:33661788,32376009
x1,101:33973412,32376009
x1,101:35819435,32376009
k1,101:35982620,32376009:163185
x1,101:36529078,32376009
k1,101:36529078,32376009:0
)
(1,102:3729359,33162441:32799719,444328,141880
x1,102:4520588,33162441
k1,101:4685353,33162441:164765
x1,101:6375947,33162441
k1,101:6540712,33162441:164765
x1,101:8086915,33162441
k1,101:8251680,33162441:164765
x1,101:9689757,33162441
k1,101:9854522,33162441:164765
x1,101:10358267,33162441
k1,101:10523032,33162441:164765
x1,101:11314261,33162441
k1,101:11479026,33162441:164765
x1,101:14860221,33162441
k1,101:15024985,33162441:164764
x1,101:17542407,33162441
k1,101:17707172,33162441:164765
x1,101:18930275,33162441
x1,101:19633250,33162441
k1,101:19798015,33162441:164765
x1,101:20732995,33162441
x1,101:21030534,33162441
x1,101:23106913,33162441
k1,101:23271678,33162441:164765
x1,101:25681630,33162441
x1,101:26149120,33162441
x1,101:26430051,33162441
x1,101:26740695,33162441
x1,101:27018355,33162441
k1,101:27183120,33162441:164765
x1,101:30294929,33162441
k1,101:30459925,33162441:164996
x1,101:31611157,33162441
k1,101:31775922,33162441:164765
x1,101:33862125,33162441
k1,101:34026890,33162441:164765
x1,101:35896832,33162441
k1,101:36061597,33162441:164765
x1,101:36529078,33162441
k1,101:36529078,33162441:0
)
(1,102:3729359,33948873:32799719,444328,141880
x1,102:4421415,33948873
x1,101:5030247,33948873
g1,101:5194087,33948873
x1,101:6905196,33948873
g1,101:7069036,33948873
x1,101:9600001,33948873
g1,101:9803161,33948873
x1,101:10968376,33948873
g1,101:11132216,33948873
x1,101:11642079,33948873
x1,101:13771975,33948873
g1,101:13935815,33948873
x1,101:14372926,33948873
g1,101:14536766,33948873
x1,101:14827742,33948873
g1,101:14991582,33948873
x1,101:16483812,33948873
g1,101:16647652,33948873
x1,101:19995860,33948873
g1,101:20159700,33948873
x1,101:20705612,33948873
g1,101:20869452,33948873
x1,101:21670291,33948873
g1,101:21834131,33948873
x1,101:24309401,33948873
g1,101:24473241,33948873
x1,101:26110968,33948873
g1,101:26274808,33948873
x1,101:26820720,33948873
g1,101:26984560,33948873
x1,101:27785399,33948873
g1,101:27949239,33948873
x1,101:31371500,33948873
g1,101:31535340,33948873
x1,101:32481676,33948873
x1,101:35194186,33948873
k1,102:36529078,33948873:1449580
g1,102:36529078,33948873
)
(1,104:3729359,35751110:32799719,642250,275254
r1,127:3729359,35751110:0,917504,275254
(1,104:3729359,35751110:1355011,642250,275254
x1,104:4691154,35751110
r1,127:4691154,35751110:0,917504,275254
g1,104:5084370,35751110
)
x1,104:6046165,35751110
x1,104:8643732,35751110
g1,104:8862352,35751110
x1,104:9604740,35751110
g1,104:9823360,35751110
x1,104:11002999,35751110
g1,104:11221619,35751110
x1,104:11920748,35751110
x1,104:13657176,35751110
g1,104:13875796,35751110
x1,104:15317314,35751110
x1,104:17196092,35751110
g1,104:17414712,35751110
x1,104:19512111,35751110
g1,104:19730731,35751110
x1,104:21303575,35751110
g1,104:21522195,35751110
x1,104:22701834,35751110
g1,104:22920454,35751110
x1,104:25061878,35751110
g1,104:25280498,35751110
x1,104:27333851,35751110
r1,127:27333851,35751110:0,917504,275254
k1,104:36529078,35751110:9195227
g1,104:36529078,35751110
)
(1,123:3729359,36865222:32799719,444328,141880
x1,123:4722008,36865222
k1,119:4886352,36865222:164344
x1,119:5175582,36865222
x1,119:5484912,36865222
x1,119:7317934,36865222
k1,119:7482278,36865222:164344
x1,119:8024915,36865222
k1,119:8189258,36865222:164343
x1,119:8985292,36865222
k1,119:9149636,36865222:164344
x1,119:9656440,36865222
x1,119:11051026,36865222
x1,119:13329704,36865222
x1,119:13645594,36865222
k1,119:13809938,36865222:164344
x1,119:14642448,36865222
k1,119:14806792,36865222:164344
x1,119:16254254,36865222
k1,119:16418597,36865222:164343
x1,119:16961225,36865222
k1,119:17125569,36865222:164344
x1,119:17414799,36865222
k1,119:17579143,36865222:164344
x1,119:19750332,36865222
k1,119:19914676,36865222:164344
x1,119:20457313,36865222
k1,119:20621656,36865222:164343
x1,119:21417690,36865222
k1,119:21582034,36865222:164344
x1,119:23282885,36865222
k1,119:23447229,36865222:164344
x1,119:24894674,36865222
k1,119:25059018,36865222:164344
x1,119:26542955,36865222
k1,119:26707298,36865222:164343
$1,119:26707298,36865222
x1,119:27144418,36865222
(1,119:27144418,36964221:275251,324439,3635
x1,119:27386901,36964221
)
$1,119:27419669,36865222
k1,119:27584013,36865222:164344
x1,119:28018501,36865222
k1,119:28182845,36865222:164344
x1,119:30679088,36865222
k1,119:30843432,36865222:164344
x1,119:31350236,36865222
k1,119:31514580,36865222:164344
x1,119:32546431,36865222
k1,119:32710774,36865222:164343
x1,119:33887249,36865222
x1,119:34773182,36865222
k1,119:34937652,36865222:164470
x1,119:36529078,36865222
k1,119:36529078,36865222:0
)
(1,123:3729359,37651654:32799719,444328,141880
x1,123:4536604,37651654
k1,119:4700059,37651654:163455
x1,119:7010830,37651654
x1,119:7331307,37651654
k1,119:7494761,37651654:163454
x1,119:9623852,37651654
k1,119:9787307,37651654:163455
x1,119:10337586,37651654
k1,119:10501041,37651654:163455
x1,119:11455589,37651654
k1,119:11619043,37651654:163454
x1,119:13086891,37651654
k1,119:13250346,37651654:163455
x1,119:13690953,37651654
k1,119:13854408,37651654:163455
x1,119:14147712,37651654
x1,119:16265660,37651654
k1,119:16429114,37651654:163454
x1,119:17199371,37651654
k1,119:17362826,37651654:163455
x1,119:17876767,37651654
x1,119:19620735,37651654
k1,119:19784190,37651654:163455
x1,119:20114491,37651654
x1,119:21455623,37651654
k1,119:21619077,37651654:163454
x1,119:22169356,37651654
k1,119:22332811,37651654:163455
$1,119:22332811,37651654
x1,119:22769931,37651654
(1,119:22769931,37750653:275251,324439,3635
x1,119:23012414,37750653
)
$1,119:23045182,37651654
x1,119:23210333,37651654
k1,119:23413364,37651654:203031
x1,119:23890317,37651654
k1,119:24053772,37651654:163455
x1,119:25337302,37651654
k1,119:25500756,37651654:163454
x1,119:28326787,37651654
k1,119:28490242,37651654:163455
x1,119:29847766,37651654
k1,119:30011221,37651654:163455
x1,119:30451828,37651654
k1,119:30615282,37651654:163454
x1,119:32376434,37651654
x1,119:33173855,37651654
k1,119:33376823,37651654:202968
x1,119:33927094,37651654
k1,119:34090548,37651654:163454
x1,119:34897793,37651654
k1,119:35061248,37651654:163455
x1,119:36529078,37651654
k1,119:36529078,37651654:0
)
(1,123:3729359,38438086:32799719,444328,141880
x1,123:5188210,38438086
k1,119:5352294,38438086:164084
x1,119:7900029,38438086
k1,119:8064175,38438086:164146
x1,119:8859408,38438086
k1,119:9023492,38438086:164084
x1,119:11299875,38438086
x1,119:11615437,38438086
k1,119:11779522,38438086:164085
x1,119:12321612,38438086
k1,119:12485696,38438086:164084
x1,119:13280929,38438086
k1,119:13445013,38438086:164084
x1,119:13951307,38438086
x1,119:15127770,38438086
k1,119:15291855,38438086:164085
x1,119:16123527,38438086
k1,119:16287611,38438086:164084
x1,119:17733616,38438086
k1,119:17897700,38438086:164084
x1,119:20390773,38438086
k1,119:20554858,38438086:164085
x1,119:24278508,38438086
x1,119:24398609,38438086
k1,119:24602502,38438086:203893
x1,119:25759561,38438086
k1,120:25923645,38438086:164084
x1,120:27152295,38438086
x1,120:28187575,38438086
k1,120:28351660,38438086:164085
x1,120:29254924,38438086
k1,120:29419008,38438086:164084
x1,120:30033333,38438086
k1,120:30197417,38438086:164084
x1,120:33089428,38438086
k1,120:33253513,38438086:164085
x1,120:33759807,38438086
k1,120:33923891,38438086:164084
x1,120:35369880,38438086
k1,120:35533965,38438086:164085
x1,120:36076055,38438086
k1,120:36240139,38438086:164084
x1,120:36529078,38438086
k1,120:36529078,38438086:0
)
(1,123:3729359,39224518:32799719,487912,163840
x1,123:5280898,39224518
x1,123:6290789,39224518
k1,120:6454610,39224518:163821
x1,120:7392429,39224518
x1,120:9665519,39224518
k1,120:9829341,39224518:163822
x1,120:10117698,39224518
x1,120:11291254,39224518
k1,120:11455075,39224518:163821
x1,120:14124319,39224518
k1,120:14288141,39224518:163822
x1,120:15442867,39224518
k1,120:15606688,39224518:163821
x1,120:16400319,39224518
k1,120:16564141,39224518:163822
x1,120:20026356,39224518
k1,120:20190177,39224518:163821
x1,120:20659086,39224518
x1,120:20940890,39224518
x1,120:21252517,39224518
x1,120:23154686,39224518
k1,120:23318507,39224518:163821
$1,120:23318507,39224518
x1,120:23678298,39224518
(1,120:23758906,38986630:275251,225019,0
x1,120:24001389,38986630
)
k1,120:24179772,39224518:145615
x1,120:24688980,39224518
k1,120:24834595,39224518:145615
x1,120:25522066,39224518
x1,120:26193802,39224518
(1,120:26204937,38986630:275251,225019,0
x1,120:26447420,38986630
)
k1,120:26625803,39224518:145615
x1,120:27135011,39224518
k1,120:27280626,39224518:145615
x1,120:28263666,39224518
k1,120:28427487,39224518:163821
(1,120:28427487,39224518:837543,298188,0
x1,120:29265030,39224518
)
$1,120:29265030,39224518
x1,120:29427395,39224518
k1,120:29591220,39224518:163825
x1,120:31177842,39224518
k1,120:31341664,39224518:163822
$1,120:31341664,39224518
x1,120:31632640,39224518
(1,120:31643775,38986630:275251,225019,0
x1,120:31886258,38986630
)
$1,120:31919026,39224518
k1,120:32082847,39224518:163821
x1,120:34066931,39224518
k1,120:34230753,39224518:163822
x1,120:35024384,39224518
k1,120:35188205,39224518:163821
x1,120:35657114,39224518
x1,120:35938918,39224518
x1,120:36250545,39224518
x1,120:36529078,39224518
k1,120:36529078,39224518:0
)
(1,123:3729359,40010950:32799719,491520,194538
x1,123:4040327,40010950
x1,120:5339240,40010950
k1,120:5502869,40010950:163629
x1,120:5975555,40010950
k1,120:6139184,40010950:163629
x1,120:7739269,40010950
k1,120:7902898,40010950:163629
x1,120:8702936,40010950
k1,120:8866565,40010950:163629
x1,120:11558020,40010950
k1,120:11721649,40010950:163629
x1,120:12267015,40010950
k1,120:12430644,40010950:163629
x1,120:13230682,40010950
k1,120:13394311,40010950:163629
x1,120:13684996,40010950
x1,120:15050028,40010950
x1,120:15360996,40010950
x1,120:15641857,40010950
k1,120:15805486,40010950:163629
x1,120:18678958,40010950
k1,120:18842587,40010950:163629
x1,120:19897953,40010950
k1,120:20061581,40010950:163628
x1,120:22024360,40010950
k1,120:22187989,40010950:163629
x1,120:22806664,40010950
k1,120:22970293,40010950:163629
x1,120:25517058,40010950
k1,120:25680687,40010950:163629
x1,120:27970826,40010950
x1,120:28288354,40010950
k1,120:28451983,40010950:163629
$1,120:28451983,40010950
x1,120:28748854,40010950
(1,120:28748854,40109253:683088,220659,96235
x1,120:29126152,40109253
(1,120:29126152,40205488:273022,263059,0
x1,120:29366406,40205488
)
)
k1,120:29577379,40010950:145437
x1,120:30086587,40010950
k1,120:30232023,40010950:145436
x1,120:30528894,40010950
x1,120:31153437,40010950
(1,120:31164572,39773062:275251,225019,0
x1,120:31407055,39773062
)
x1,120:31694094,40010950
$1,120:31694094,40010950
x1,120:31857770,40010950
k1,120:32060860,40010950:203090
x1,120:32788228,40010950
k1,120:32951857,40010950:163629
x1,120:36552016,40010950
k1,120:36529078,40010950:0
)
(1,123:3729359,40797382:32799719,487912,141880
x1,123:6327152,40797382
k1,120:6490529,40797382:163377
x1,120:6995803,40797382
k1,120:7159180,40797382:163377
x1,120:8187916,40797382
k1,120:8351293,40797382:163377
x1,120:9524217,40797382
x1,120:10443849,40797382
k1,120:10607318,40797382:163469
x1,120:12014046,40797382
k1,120:12177423,40797382:163377
x1,120:12971054,40797382
k1,120:13134431,40797382:163377
x1,120:14577507,40797382
k1,120:14740884,40797382:163377
x1,120:16220341,40797382
k1,120:16383717,40797382:163376
$1,120:16383717,40797382
x1,120:16820837,40797382
(1,120:16820837,40896381:275251,324439,3635
x1,120:17063320,40896381
)
$1,120:17096088,40797382
k1,120:17259465,40797382:163377
x1,120:17692642,40797382
k1,120:17856019,40797382:163377
x1,120:19767995,40797382
k1,120:19931372,40797382:163377
x1,120:21049734,40797382
k1,120:21213111,40797382:163377
$1,120:21213111,40797382
x1,120:21572902,40797382
(1,120:21653510,40559494:275251,225019,0
x1,120:21895993,40559494
)
$1,120:21928761,40797382
x1,120:22091126,40797382
k1,120:22254595,40797382:163469
x1,120:23048226,40797382
k1,120:23211603,40797382:163377
x1,120:24907311,40797382
k1,120:25070688,40797382:163377
x1,120:25359045,40797382
x1,120:26648126,40797382
k1,120:26811503,40797382:163377
x1,120:27352502,40797382
k1,120:27515879,40797382:163377
x1,120:28309510,40797382
k1,120:28472886,40797382:163376
x1,120:28977511,40797382
x1,120:30122423,40797382
k1,120:30285800,40797382:163377
x1,120:33064174,40797382
k1,120:33227551,40797382:163377
x1,120:34021182,40797382
k1,120:34184559,40797382:163377
x1,120:36529078,40797382
k1,120:36529078,40797382:0
)
(1,123:3729359,41583814:32799719,487912,141880
x1,123:5178278,41583814
k1,120:5342413,41583814:164135
x1,120:5777338,41583814
k1,120:5941472,41583814:164134
x1,120:7028481,41583814
x1,120:8859502,41583814
k1,120:9023637,41583814:164135
x1,120:9530951,41583814
k1,120:9695086,41583814:164135
x1,120:10926855,41583814
k1,120:11090989,41583814:164134
x1,120:14712620,41583814
k1,120:14876755,41583814:164135
x1,120:15166276,41583814
k1,120:15330411,41583814:164135
x1,120:16634561,41583814
x1,120:17105363,41583814
x1,120:17388331,41583814
x1,120:17701269,41583814
x1,120:17980966,41583814
k1,120:18145100,41583814:164134
x1,120:18434621,41583814
x1,120:20707053,41583814
k1,120:20871188,41583814:164135
x1,120:22030576,41583814
k1,120:22194711,41583814:164135
x1,120:22665513,41583814
x1,120:22948481,41583814
x1,120:23261419,41583814
x1,120:25171307,41583814
k1,120:25335441,41583814:164134
$1,120:25335441,41583814
x1,120:25695232,41583814
(1,120:25775840,41345926:275251,225019,0
x1,120:26018323,41345926
)
$1,120:26051091,41583814
x1,120:26214112,41583814
k1,120:26418156,41583814:204044
x1,120:30004581,41583814
x1,120:30125010,41583814
k1,120:30289219,41583814:164209
x1,120:31086054,41583814
k1,120:31250188,41583814:164134
x1,120:31757502,41583814
x1,120:33153507,41583814
x1,120:34275732,41583814
x1,120:34916024,41583814
k1,120:35080159,41583814:164135
x1,120:36529078,41583814
k1,120:36529078,41583814:0
)
(1,123:3729359,42370246:32799719,444328,194538
x1,123:4157727,42370246
k1,120:4317983,42370246:160256
x1,120:5958281,42370246
k1,120:6118536,42370246:160255
x1,120:7117866,42370246
k1,120:7278122,42370246:160256
x1,120:7563278,42370246
k1,120:7723533,42370246:160255
x1,120:9043348,42370246
k1,120:9203604,42370246:160256
x1,120:10131012,42370246
x1,120:11415508,42370246
k1,120:11575763,42370246:160255
x1,120:13252647,42370246
k1,120:13412903,42370246:160256
x1,120:14269022,42370246
x1,120:15250368,42370246
k1,120:15411340,42370246:160972
x1,120:17302108,42370246
k1,120:17462364,42370246:160256
x1,120:17962029,42370246
k1,120:18122284,42370246:160255
x1,120:18728566,42370246
k1,120:18888822,42370246:160256
x1,120:19994779,42370246
x1,120:20808375,42370246
k1,120:20968630,42370246:160255
x1,120:22110530,42370246
k1,120:22270786,42370246:160256
x1,120:22805779,42370246
k1,120:22966034,42370246:160255
x1,120:23572941,42370246
k1,120:23733197,42370246:160256
x1,120:26300895,42370246
k1,120:26461151,42370246:160256
x1,120:28707731,42370246
x1,120:29019033,42370246
k1,120:29179288,42370246:160255
x1,120:30499084,42370246
x1,120:30803826,42370246
x1,120:31079158,42370246
k1,120:31239414,42370246:160256
x1,120:31739079,42370246
k1,120:31899334,42370246:160255
$1,120:31899334,42370246
x1,120:32196205,42370246
(1,120:32196205,42468549:683088,220659,96235
x1,120:32573503,42468549
(1,120:32573503,42564784:273022,263059,0
x1,120:32813757,42564784
)
)
$1,120:32879293,42370246
x1,120:33039856,42370246
k1,120:33241821,42370246:201965
x1,120:33598909,42370246
k1,121:33241821,42370246:-9824
x1,121:34124078,42370246
k1,121:34284334,42370246:160256
x1,121:34569490,42370246
x1,121:36610998,42370246
k1,121:36529078,42370246:0
)
(1,123:3729359,43156678:32799719,444328,194538
x1,123:4249420,43156678
k1,121:4419357,43156678:169937
x1,121:5236214,43156678
k1,121:5406151,43156678:169937
x1,121:6816609,43156678
x1,121:7505453,43156678
x1,121:8990761,43156678
k1,121:9160699,43156678:169938
x1,121:10311114,43156678
k1,121:10481051,43156678:169937
$1,121:10481051,43156678
x1,121:10918171,43156678
(1,121:10918171,43255677:275251,324439,3635
x1,121:11160654,43255677
)
k1,121:11342441,43156678:149019
x1,121:11851649,43156678
k1,121:12000669,43156678:149020
x1,121:12656029,43156678
k1,121:12825966,43156678:169937
(1,121:12825966,43156678:837543,298188,0
x1,121:13663509,43156678
)
$1,121:13663509,43156678
x1,121:13830626,43156678
k1,121:14002087,43156678:171461
x1,121:14818944,43156678
k1,121:14988882,43156678:169938
x1,121:15508943,43156678
x1,121:16717840,43156678
k1,121:16887777,43156678:169937
x1,121:17742064,43156678
k1,121:17912001,43156678:169937
x1,121:19397325,43156678
k1,121:19567262,43156678:169937
x1,121:20013116,43156678
k1,121:20183053,43156678:169937
x1,121:20479849,43156678
x1,121:22103739,43156678
k1,121:22273677,43156678:169938
x1,121:22756300,43156678
k1,121:22926237,43156678:169937
x1,121:23223033,43156678
k1,121:23392970,43156678:169937
x1,121:25731254,43156678
x1,121:26055664,43156678
k1,121:26225601,43156678:169937
x1,121:30087297,43156678
k1,121:30257235,43156678:169938
$1,121:30257235,43156678
x1,121:31094123,43156678
k1,121:31264060,43156678:169937
(1,121:31264060,43156678:1237312,438432,10152
x1,121:32501372,43156678
)
$1,121:32501372,43156678
k1,121:32671309,43156678:169937
x1,121:33636573,43156678
x1,121:33960983,43156678
x1,121:34247955,43156678
k1,121:34417892,43156678:169937
$1,121:34417892,43156678
x1,121:34714763,43156678
(1,121:34714763,43254981:683088,220659,96235
x1,121:35092061,43254981
(1,121:35092061,43351216:273022,263059,0
x1,121:35332315,43351216
)
)
$1,121:35397851,43156678
x1,121:35564968,43156678
k1,121:35786420,43156678:221452
x1,121:36529078,43156678
k1,121:36529078,43156678:0
)
(1,123:3729359,43943110:32799719,444328,141880
x1,123:4166479,43943110
(1,121:4166479,44042109:275251,324439,3635
x1,121:4408962,44042109
)
$1,121:4441730,43943110
k1,121:4644936,43943110:203206
x1,121:7261949,43943110
k1,121:7474996,43943110:213047
x1,121:8291853,43943110
k1,121:8495060,43943110:203207
x1,121:9460324,43943110
x1,121:11799935,43943110
k1,121:12003141,43943110:203206
x1,121:14639540,43943110
k1,121:14842746,43943110:203206
x1,121:15288600,43943110
k1,121:15491806,43943110:203206
x1,121:17942379,43943110
x1,121:18260229,43943110
x1,121:19067262,43943110
k1,121:19270468,43943110:203206
x1,121:20606718,43943110
x1,121:21395041,43943110
k1,121:21608088,43943110:213047
x1,121:22610772,43943110
x1,121:23931314,43943110
k1,121:24134520,43943110:203206
x1,121:24951377,43943110
k1,121:25154583,43943110:203206
x1,121:27567716,43943110
k1,121:27770923,43943110:203207
x1,121:29256247,43943110
k1,121:29459453,43943110:203206
x1,121:29979514,43943110
k1,121:30182720,43943110:203206
x1,121:31556407,43943110
k1,121:31759613,43943110:203206
x1,121:33653354,43943110
k1,121:33856560,43943110:203206
x1,121:36529078,43943110
k1,121:36529078,43943110:0
)
(1,123:3729359,44729542:32799719,444328,141880
x1,123:4546216,44729542
k1,121:4719481,44729542:173265
x1,121:6464815,44729542
k1,121:6638080,44729542:173265
x1,121:7529145,44729542
x1,121:8383432,44729542
k1,121:8556697,44729542:173265
x1,121:11304057,44729542
k1,121:11477321,44729542:173264
x1,121:12665840,44729542
k1,121:12839105,44729542:173265
x1,121:13655962,44729542
k1,121:13829227,44729542:173265
x1,121:16577264,44729542
k1,121:16750529,44729542:173265
x1,121:19517948,44729542
k1,121:19749382,44729542:231434
x1,121:20492040,44729542
k1,121:20665305,44729542:173265
x1,121:20962101,44729542
k1,121:21135366,44729542:173265
x1,121:22787791,44729542
k1,121:22963412,44729542:175621
x1,121:23780269,44729542
k1,121:23953534,44729542:173265
x1,121:26291818,44729542
x1,121:26616228,44729542
k1,121:26789493,44729542:173265
x1,121:27346324,44729542
k1,121:27519589,44729542:173265
x1,121:28336446,44729542
k1,121:28509710,44729542:173264
x1,121:29029771,44729542
x1,121:30238668,44729542
k1,121:30411933,44729542:173265
x1,121:31266220,44729542
k1,121:31439485,44729542:173265
x1,121:32924809,44729542
k1,121:33098074,44729542:173265
x1,121:36552016,44729542
k1,121:36529078,44729542:0
)
(1,123:3729359,45515974:32799719,444328,194538
x1,123:5177898,45515974
k1,121:5345072,45515974:167174
x1,121:6013540,45515974
x1,121:7296652,45515974
x1,121:8143726,45515974
k1,121:8310901,45515974:167175
x1,121:9276165,45515974
k1,121:9443339,45515974:167174
x1,121:13379885,45515974
k1,121:13547059,45515974:167174
x1,121:16553803,45515974
k1,121:16720977,45515974:167174
$1,121:16720977,45515974
x1,121:17017848,45515974
(1,121:17017848,45614277:683088,220659,96235
x1,121:17395146,45614277
(1,121:17395146,45710512:273022,263059,0
x1,121:17635400,45710512
)
)
$1,121:17700936,45515974
x1,121:17868053,45515974
k1,121:18081216,45515974:213163
x1,121:19269736,45515974
k1,122:19436911,45515974:167175
x1,122:21590679,45515974
k1,122:21757853,45515974:167174
x1,122:25285308,45515974
k1,122:25452482,45515974:167174
x1,122:26455166,45515974
k1,122:26622341,45515974:167175
x1,122:27439198,45515974
k1,122:27606372,45515974:167174
x1,122:28126433,45515974
x1,122:29557927,45515974
x1,122:31896211,45515974
x1,122:32220621,45515974
k1,122:32387795,45515974:167174
x1,122:33242082,45515974
k1,122:33409256,45515974:167174
x1,122:34894580,45515974
k1,122:35061755,45515974:167175
x1,122:35507609,45515974
k1,122:35674783,45515974:167174
x1,122:36529078,45515974
k1,122:36529078,45515974:0
)
(1,123:3729359,46302406:32799719,444328,141880
x1,123:5321606,46302406
k1,122:5485508,46302406:163902
x1,122:6152010,46302406
x1,122:6475437,46302406
x1,122:7945903,46302406
k1,122:8109805,46302406:163902
x1,122:8776307,46302406
k1,122:8940209,46302406:163902
x1,122:9754663,46302406
k1,122:9918565,46302406:163902
x1,122:12213291,46302406
x1,122:14805272,46302406
k1,122:14969174,46302406:163902
x1,122:18005049,46302406
k1,122:18168951,46302406:163902
x1,122:20723616,46302406
k1,122:20887518,46302406:163902
x1,122:21406049,46302406
k1,122:21569951,46302406:163902
x1,122:22384405,46302406
k1,122:22548307,46302406:163902
x1,122:23881292,46302406
k1,122:24045194,46302406:163902
x1,122:24526397,46302406
x1,122:25201729,46302406
k1,122:25365646,46302406:163917
x1,122:25698897,46302406
x1,122:26204324,46302406
k1,122:26368226,46302406:163902
x1,122:26812768,46302406
k1,122:26976670,46302406:163902
x1,122:28050386,46302406
k1,122:28214288,46302406:163902
x1,122:30732287,46302406
x1,122:31049154,46302406
x1,122:31853784,46302406
k1,122:32017686,46302406:163902
x1,122:34720318,46302406
k1,122:34884220,46302406:163902
x1,122:35550722,46302406
k1,122:35714624,46302406:163902
x1,122:36529078,46302406
k1,122:36529078,46302406:0
)
(1,123:3729359,47088838:32799719,444328,141880
x1,123:6038163,47088838
k1,122:6201554,47088838:163391
x1,122:8365539,47088838
k1,122:8528930,47088838:163391
x1,122:9322561,47088838
k1,122:9485952,47088838:163391
x1,122:12948167,47088838
k1,122:13111558,47088838:163391
x1,122:13580467,47088838
x1,122:13862271,47088838
x1,122:14173898,47088838
x1,122:16076067,47088838
k1,122:16239458,47088838:163391
x1,122:16780457,47088838
k1,122:16943848,47088838:163391
x1,122:17737479,47088838
k1,122:17900870,47088838:163391
x1,122:18189227,47088838
x1,122:19543326,47088838
x1,122:19851673,47088838
x1,122:20130206,47088838
k1,122:20293597,47088838:163391
x1,122:23144060,47088838
k1,122:23307450,47088838:163390
x1,122:24354364,47088838
k1,122:24517755,47088838:163391
x1,122:25455574,47088838
k1,122:25618965,47088838:163391
x1,122:26412596,47088838
k1,122:26575987,47088838:163391
x1,122:27911258,47088838
k1,122:28074649,47088838:163391
x1,122:29770357,47088838
k1,122:29933748,47088838:163391
x1,122:30222105,47088838
x1,122:31511186,47088838
k1,122:31674577,47088838:163391
x1,122:32215576,47088838
k1,122:32378967,47088838:163391
x1,122:33172598,47088838
k1,122:33335989,47088838:163391
x1,122:34779065,47088838
k1,122:34942456,47088838:163391
x1,122:36529078,47088838
k1,122:36529078,47088838:0
)
(1,123:3729359,47875270:32799719,487912,141880
x1,123:6726056,47875270
k1,122:6883494,47875270:157438
x1,122:8720317,47875270
k1,122:8921344,47875270:201027
x1,122:9456337,47875270
k1,122:9613775,47875270:157438
x1,122:10398596,47875270
k1,122:10556034,47875270:157438
x1,122:11769856,47875270
k1,122:11927295,47875270:157439
$1,122:11927295,47875270
x1,122:12364415,47875270
(1,122:12364415,47974269:275251,324439,3635
x1,122:12606898,47974269
)
k1,122:12779370,47875270:139704
x1,122:13434730,47875270
k1,122:13574435,47875270:139705
x1,122:13934226,47875270
(1,122:14014834,47637382:275251,225019,0
x1,122:14257317,47637382
)
$1,122:14290085,47875270
x1,122:14450648,47875270
k1,122:14609367,47875270:158719
x1,122:15394188,47875270
k1,122:15551626,47875270:157438
x1,122:17085941,47875270
x1,122:18084621,47875270
k1,122:18242060,47875270:157439
x1,122:18527216,47875270
x1,122:19687745,47875270
k1,122:19845183,47875270:157438
x1,122:22092398,47875270
k1,122:22249836,47875270:157438
x1,122:22856118,47875270
x1,122:24969547,47875270
k1,122:25128266,47875270:158719
x1,122:26055674,47875270
k1,122:26213112,47875270:157438
x1,122:26997933,47875270
k1,122:27155372,47875270:157439
x1,122:27976155,47875270
k1,122:28133593,47875270:157438
x1,122:29560667,47875270
k1,122:29718106,47875270:157439
x1,122:30645514,47875270
x1,122:30940431,47875270
x1,122:31429630,47875270
x1,122:32273949,47875270
k1,122:32431387,47875270:157438
x1,122:32931052,47875270
k1,122:33088491,47875270:157439
x1,122:33873312,47875270
k1,122:34030750,47875270:157438
x1,122:36529078,47875270
k1,122:36529078,47875270:0
)
]
(1,127:3729359,49869704:32799719,740557,216271
(1,127:3729359,49869704:32799719,740557,216271
(1,127:3729359,49869704:32799719,740557,216271
[1,127:3729359,49869704:32799719,740557,216271
(1,127:3729359,49869704:32799719,504625,216271
(1,127:3729359,49869704:0,0,0
[1,127:3729359,49869704:32799719,0,0
(1,127:3729359,49869704:32799719,0,0
h1,127:3729359,49869704:0,0,0
k1,127:20129219,49869704:16399860
k1,127:36529078,49869704:16399859
)
]
k1,127:3729359,49869704:-32799719
)
g1,127:3729359,49869704
[1,127:3729359,49869704:32799719,0,0
(1,127:3729359,49869704:32799719,0,0
k1,127:20129219,49869704:16399860
h1,127:20129219,49869704:0,0,0
g1,127:20129219,49869704
k1,127:36529078,49869704:16399859
)
]
g1,127:36529078,49869704
(1,127:36529078,49869704:0,504625,216271
k1,127:3729359,49869704:-32799719
[1,127:3729359,49869704:32799719,504625,216271
(1,127:3729359,49869704:32799719,504625,216271
k1,127:35709237,49869704:31979878
h1,127:35709237,49869704:0,0,0
x1,127:36201140,49869704
x1,127:36529078,49869704
r1,127:36529078,49869704:0,720896,216271
g1,127:36529078,49869704
g1,127:36529078,49869704
)
]
)
)
]
)
g1,127:36529078,49869704
)
)
]
]
]
!71524
}2
!10
{3
[1,151:4736286,49869704:31792792,45133418,216271
(1,151:4736286,4736286:0,0,0
[1,151:0,4736286:0,0,0
(1,151:0,0:0,0,0
g1,151:0,0
)
]
)
[1,151:4736286,4736286:0,0,0
(1,151:4736286,1704916:0,0,0
k1,151:4736286,1704916:1072708
)
]
[1,151:4736286,49869704:31792792,45133418,216271
[1,151:3729359,49869704:32799719,48099007,216271
[1,151:3729359,2557129:32799719,786432,0
(1,151:3729359,2557129:32799719,0,0
(1,151:3729359,2557129:32799719,0,0
(1,151:3729359,2557129:32799719,0,0
[1,151:3729359,2557129:32799719,0,0
(1,151:3729359,2557129:32799719,0,0
(1,151:3729359,2557129:0,0,0
[1,151:3729359,2557129:32799719,0,0
(1,151:3729359,2557129:32799719,0,0
h1,151:3729359,2557129:0,0,0
k1,151:20129219,2557129:16399860
k1,151:36529078,2557129:16399859
)
]
k1,151:3729359,2557129:-32799719
)
g1,151:3729359,2557129
[1,151:3729359,2557129:32799719,0,0
(1,151:3729359,2557129:32799719,0,0
k1,151:20129219,2557129:16399860
h1,151:20129219,2557129:0,0,0
g1,151:20129219,2557129
k1,151:36529078,2557129:16399859
)
]
g1,151:36529078,2557129
(1,151:36529078,2557129:0,0,0
k1,151:3729359,2557129:-32799719
[1,151:3729359,2557129:32799719,0,0
(1,151:3729359,2557129:32799719,0,0
k1,151:36529078,2557129:32799719
h1,151:36529078,2557129:0,0,0
g1,151:36529078,2557129
g1,151:36529078,2557129
)
]
)
)
]
)
g1,151:36529078,2557129
)
)
]
[1,151:3729359,47903624:32799719,43708095,0
[1,114:3729359,28023856:32799719,23828327,0
[1,114:3729359,28023856:32799719,23828327,0
(1,112:3729359,21077040:32799719,16881511,0
k1,112:8649367,21077040:4920008
h1,111:8649367,21077040:0,0,0
(1,111:8649367,21077040:22959703,16881511,0
(1,111:8649367,21077040:22959877,16881552,0
(1,111:8649367,21077040:22959877,16881552,0
(1,111:8649367,21077040:0,16881552,0
(1,111:8649367,21077040:0,91897119,0
(1,111:8649367,21077040:124985344,91897119,0
)
k1,111:8649367,21077040:-124985344
)
)
g1,111:31609244,21077040
)
)
)
g1,112:31609070,21077040
k1,112:36529078,21077040:4920008
)
(1,112:3729359,27787924:32799719,6055524,235932
h1,112:3729359,27787924:0,0,0
g1,112:3729359,27787924
[1,112:3729359,27787924:32799719,6055524,235932
(1,112:3729359,22282900:32799719,550500,145811
h1,112:3729359,22282900:0,0,0
x1,112:5772173,22282900
k1,112:5956087,22282900:183914
x1,112:7516931,22282900
k1,112:7747553,22282900:230622
r1,151:7747553,22282900:0,696311,145811
k1,112:7747553,22282900:0
x1,112:8490219,22282900
x1,112:10371532,22282900
k1,112:10536936,22282900:165404
x1,112:11093767,22282900
k1,112:11259171,22282900:165404
x1,112:12076028,22282900
k1,112:12241432,22282900:165404
x1,112:12761493,22282900
x1,112:14192987,22282900
x1,112:16531271,22282900
x1,112:16855681,22282900
k1,112:17021084,22282900:165403
x1,112:18097968,22282900
x1,112:19397466,22282900
k1,112:19562870,22282900:165404
x1,112:21048194,22282900
k1,112:21213598,22282900:165404
x1,112:21770421,22282900
k1,112:21935825,22282900:165404
x1,112:22232621,22282900
k1,112:22398025,22282900:165404
x1,112:24626008,22282900
k1,112:24791412,22282900:165404
x1,112:25348243,22282900
k1,112:25513646,22282900:165403
x1,112:26330503,22282900
k1,112:26495907,22282900:165404
x1,112:28241249,22282900
k1,112:28406653,22282900:165404
x1,112:29891961,22282900
k1,112:30057365,22282900:165404
x1,112:31580118,22282900
k1,112:31745522,22282900:165404
$1,112:31745522,22282900
x1,112:32182642,22282900
(1,112:32182642,22381899:275251,324439,3635
x1,112:32425125,22381899
)
$1,112:32457893,22282900
x1,112:32625010,22282900
k1,112:32832861,22282900:207851
x1,112:33574851,22282900
k1,112:33740255,22282900:165404
x1,112:36227606,22282900
x1,112:36552016,22282900
k1,112:36529078,22282900:0
)
(1,112:3729359,23069332:32799719,444328,141880
x1,112:4282914,23069332
k1,112:4446981,23069332:164067
x1,112:5259033,23069332
k1,112:5423099,23069332:164066
x1,112:5940101,23069332
x1,112:7141790,23069332
k1,112:7305857,23069332:164067
x1,112:8155118,23069332
k1,112:8319185,23069332:164067
x1,112:9795772,23069332
k1,112:9959839,23069332:164067
x1,112:10254889,23069332
x1,112:12385506,23069332
k1,112:12549572,23069332:164066
x1,112:13841415,23069332
k1,112:14005482,23069332:164067
x1,112:14817534,23069332
k1,112:14981601,23069332:164067
x1,112:16310655,23069332
x1,112:16790447,23069332
x1,112:17078944,23069332
x1,112:17398108,23069332
x1,112:17683334,23069332
k1,112:17847401,23069332:164067
x1,112:19139255,23069332
k1,112:19303321,23069332:164066
x1,112:21628496,23069332
k1,112:21792563,23069332:164067
x1,112:22567405,23069332
k1,112:22731472,23069332:164067
x1,112:23248474,23069332
x1,112:25002824,23069332
k1,112:25166890,23069332:164066
x1,112:25499158,23069332
x1,112:26848373,23069332
k1,112:27012440,23069332:164067
x1,112:27565995,23069332
k1,112:27730062,23069332:164067
$1,112:27730062,23069332
x1,112:28167182,23069332
(1,112:28167182,23168331:275251,324439,3635
x1,112:28409665,23168331
)
$1,112:28442433,23069332
x1,112:28608567,23069332
k1,112:28812407,23069332:203840
x1,112:29550696,23069332
k1,112:29714763,23069332:164067
x1,112:30526815,23069332
k1,112:30690882,23069332:164067
x1,112:32167452,23069332
k1,112:32331518,23069332:164066
x1,112:33845314,23069332
k1,112:34009381,23069332:164067
x1,112:36610998,23069332
k1,112:36529078,23069332:0
)
(1,112:3729359,23855764:32799719,491520,194538
x1,112:4536604,23855764
k1,112:4700474,23855764:163870
x1,112:6168322,23855764
k1,112:6332191,23855764:163869
x1,112:8642962,23855764
x1,112:8963439,23855764
k1,112:9127309,23855764:163870
x1,112:12944225,23855764
k1,112:13108094,23855764:163869
x1,112:15638827,23855764
k1,112:15802697,23855764:163870
x1,112:16756603,23855764
k1,112:16920472,23855764:163869
x1,112:19891837,23855764
k1,112:20055707,23855764:163870
x1,112:20862952,23855764
k1,112:21026821,23855764:163869
x1,112:23596529,23855764
k1,112:23760399,23855764:163870
x1,112:26071170,23855764
x1,112:26391647,23855764
k1,112:26555517,23855764:163870
$1,112:26555517,23855764
x1,112:26852388,23855764
(1,112:26852388,23954067:683088,220659,96235
x1,112:27229686,23954067
(1,112:27229686,24050302:273022,263059,0
x1,112:27469940,24050302
)
)
k1,112:27681124,23855764:145648
x1,112:28190332,23855764
k1,112:28335980,23855764:145648
x1,112:28632851,23855764
x1,112:29257394,23855764
k1,112:29414178,23855764:145649
x1,112:29923386,23855764
k1,112:30069034,23855764:145648
x1,112:30360010,23855764
(1,112:30371145,23617876:275251,225019,0
x1,112:30613628,23617876
)
x1,112:30900667,23855764
$1,112:30900667,23855764
k1,112:31064537,23855764:163870
x1,112:31614816,23855764
k1,112:31778685,23855764:163869
x1,112:32585930,23855764
k1,112:32749800,23855764:163870
x1,112:36529078,23855764
k1,112:36529078,23855764:0
)
(1,112:3729359,24642196:32799719,444328,141880
x1,112:4026155,24642196
x1,112:5419883,24642196
x1,112:5737733,24642196
x1,112:6024705,24642196
k1,112:6243282,24642196:218577
x1,112:9177163,24642196
k1,112:9395739,24642196:218576
x1,112:10640407,24642196
k1,112:11007777,24642196:367370
x1,112:11787205,24642196
k1,112:12005782,24642196:218577
x1,112:13454338,24642196
x1,112:13936969,24642196
x1,112:14227212,24642196
x1,112:14548342,24642196
x1,112:14835314,24642196
k1,112:15053891,24642196:218577
x1,112:15944956,24642196
x1,112:17059270,24642196
k1,112:17277846,24642196:218576
x1,112:20358780,24642196
k1,112:20577357,24642196:218577
x1,112:21245825,24642196
k1,112:21464402,24642196:218577
x1,112:22281259,24642196
k1,112:22499836,24642196:218577
x1,112:24393584,24642196
k1,112:24612160,24642196:218576
x1,112:26914341,24642196
k1,112:27132918,24642196:218577
x1,112:30103567,24642196
k1,112:30322144,24642196:218577
$1,112:30322144,24642196
x1,112:30795312,24642196
(1,112:30795312,24740499:221415,210712,39279
x1,112:30983959,24740499
)
$1,112:31016727,24642196
x1,112:31183844,24642196
k1,112:31551214,24642196:367370
x1,112:31922878,24642196
x1,112:32469885,24642196
k1,112:32688461,24642196:218576
x1,112:34098919,24642196
x1,112:34565166,24642196
k1,112:34783743,24642196:218577
x1,112:36529078,24642196
k1,112:36529078,24642196:0
)
(1,112:3729359,25428628:32799719,487912,163840
x1,112:3924218,25428628
$1,112:3924218,25428628
x1,112:4361338,25428628
(1,112:4361338,25527627:275251,324439,3635
x1,112:4603821,25527627
)
k1,112:4782073,25428628:145484
x1,112:5437433,25428628
k1,112:5582917,25428628:145484
x1,112:5942708,25428628
(1,112:6023316,25190740:275251,225019,0
x1,112:6265799,25190740
)
$1,112:6298567,25428628
x1,112:6677582,25428628
k1,112:6841295,25428628:163713
x1,112:7635728,25428628
k1,112:7799408,25428628:163680
x1,112:11265120,25428628
k1,112:11428800,25428628:163680
x1,112:11898183,25428628
x1,112:12180278,25428628
x1,112:12492233,25428628
x1,112:14396334,25428628
k1,112:14560015,25428628:163681
$1,112:14560015,25428628
x1,112:14919806,25428628
(1,112:15000414,25190740:275251,225019,0
x1,112:15242897,25190740
)
k1,112:15421149,25428628:145484
x1,112:15930357,25428628
k1,112:16075841,25428628:145484
x1,112:16763312,25428628
x1,112:17435048,25428628
(1,112:17446183,25190740:275251,225019,0
x1,112:17688666,25190740
)
$1,112:17721434,25428628
k1,112:17885114,25428628:163680
x1,112:20557054,25428628
k1,112:20720735,25428628:163681
x1,112:21876629,25428628
k1,112:22040309,25428628:163680
x1,112:22834742,25428628
k1,112:22998422,25428628:163680
x1,112:25671022,25428628
k1,112:25834703,25428628:163681
x1,112:28363625,25428628
k1,112:28527305,25428628:163680
x1,112:30260504,25428628
k1,112:30424184,25428628:163680
x1,112:31037891,25428628
k1,112:31201572,25428628:163681
x1,112:32429628,25428628
k1,112:32593308,25428628:163680
x1,112:36529078,25428628
k1,112:36529078,25428628:0
)
(1,112:3729359,26215060:32799719,444328,141880
x1,112:5414346,26215060
k1,112:5623970,26215060:209624
x1,112:6440827,26215060
k1,112:6650451,26215060:209624
x1,112:8302876,26215060
k1,112:8523945,26215060:221069
x1,112:10863548,26215060
k1,112:11073172,26215060:209624
x1,112:11593233,26215060
k1,112:11802857,26215060:209624
x1,112:12433887,26215060
k1,112:12643510,26215060:209623
x1,112:13794609,26215060
x1,112:14641683,26215060
k1,112:14851307,26215060:209624
x1,112:17189591,26215060
x1,112:17514001,26215060
k1,112:17723625,26215060:209624
x1,112:18912137,26215060
k1,112:19121761,26215060:209624
x1,112:19678592,26215060
k1,112:19888216,26215060:209624
x1,112:20705073,26215060
k1,112:20914696,26215060:209623
x1,112:23327829,26215060
k1,112:23537453,26215060:209624
x1,112:25189894,26215060
k1,112:25530405,26215060:340511
x1,112:26273063,26215060
k1,112:26482687,26215060:209624
$1,112:26482687,26215060
x1,112:26919807,26215060
(1,112:26919807,26314059:275251,324439,3635
x1,112:27162290,26314059
)
$1,112:27195058,26215060
k1,112:27404682,26215060:209624
x1,112:30021695,26215060
k1,112:30242764,26215060:221069
x1,112:31059621,26215060
k1,112:31269245,26215060:209624
x1,112:33014579,26215060
k1,112:33224203,26215060:209624
x1,112:34189467,26215060
x1,112:36529078,26215060
k1,112:36529078,26215060:0
)
(1,112:3729359,27001492:32799719,444328,141880
x1,112:6365758,27001492
k1,112:6538604,27001492:172846
x1,112:6984458,27001492
k1,112:7157304,27001492:172846
x1,112:9607877,27001492
x1,112:9925727,27001492
x1,112:10732760,27001492
k1,112:10905606,27001492:172846
x1,112:12241856,27001492
x1,112:13030179,27001492
k1,112:13205277,27001492:175098
x1,112:14207961,27001492
x1,112:15528503,27001492
k1,112:15701349,27001492:172846
x1,112:16518206,27001492
k1,112:16691052,27001492:172846
x1,112:18176376,27001492
k1,112:18349222,27001492:172846
x1,112:18869283,27001492
k1,112:19042129,27001492:172846
x1,112:20564206,27001492
k1,112:20737052,27001492:172846
x1,112:22370765,27001492
k1,112:22543611,27001492:172846
x1,112:23360468,27001492
k1,112:23533314,27001492:172846
x1,112:26281351,27001492
k1,112:26454197,27001492:172846
x1,112:29054499,27001492
k1,112:29227345,27001492:172846
x1,112:30192609,27001492
k1,112:30365455,27001492:172846
x1,112:32333403,27001492
k1,112:32506249,27001492:172846
x1,112:33026310,27001492
k1,112:33199156,27001492:172846
x1,112:34164420,27001492
x1,112:34472445,27001492
x1,112:34982014,27001492
x1,112:36529078,27001492
k1,112:36529078,27001492:0
)
(1,112:3729359,27787924:32799719,444328,235932
x1,112:4239222,27787924
x1,112:4696006,27787924
x1,112:5526341,27787924
g1,112:5690181,27787924
$1,112:5690181,27787924
x1,112:5987052,27787924
(1,112:5987052,27886227:683088,220659,96235
x1,112:6364350,27886227
(1,112:6364350,27982462:273022,263059,0
x1,112:6604604,27982462
)
)
$1,112:6670140,27787924
x1,112:6833980,27787924
r1,151:6833980,27787924:0,235932,235932
k1,112:36529078,27787924:29695098
g1,112:36529078,27787924
)
]
g1,112:36529078,27787924
g1,112:36529078,27787924
)
]
]
(1,123:3729359,29989936:32799719,444328,141880
x1,123:6021791,29989936
x1,122:6339647,29989936
g1,122:6503487,29989936
x1,122:7049399,29989936
g1,122:7213239,29989936
x1,122:8014078,29989936
g1,122:8177918,29989936
x1,122:11927205,29989936
g1,122:12091045,29989936
x1,122:15185627,29989936
x1,122:16242049,29989936
g1,122:16405889,29989936
x1,122:19263879,29989936
k1,123:36529078,29989936:17379887
g1,123:36529078,29989936
)
(1,127:3729359,31792173:32799719,642250,275254
r1,151:3729359,31792173:0,917504,275254
(1,127:3729359,31792173:1355011,642250,275254
x1,127:4691154,31792173
r1,151:4691154,31792173:0,917504,275254
g1,127:5084370,31792173
)
x1,127:7020948,31792173
g1,127:7239568,31792173
x1,127:10596798,31792173
g1,127:10815418,31792173
x1,127:12192712,31792173
g1,127:12411332,31792173
x1,127:13185958,31792173
x1,127:13643534,31792173
x1,127:15193560,31792173
g1,127:15412180,31792173
x1,127:15670131,31792173
x1,127:16429032,31792173
g1,127:16647652,31792173
x1,127:20263614,31792173
g1,127:20482234,31792173
x1,127:25260897,31792173
g1,127:25479517,31792173
x1,127:27028768,31792173
g1,127:27247388,31792173
x1,127:32369993,31792173
g1,127:32588613,31792173
x1,127:35171216,31792173
x1,127:36102093,31792173
x1,127:36520996,31792173
r1,151:36520996,31792173:0,917504,275254
k1,127:36529078,31792173:8082
g1,127:36529078,31792173
)
(1,131:3729359,32906285:32799719,444328,141880
x1,131:4748505,32906285
k1,129:4929256,32906285:180751
x1,129:7083024,32906285
k1,129:7263775,32906285:180751
x1,129:7932243,32906285
x1,129:8398490,32906285
k1,129:8579241,32906285:180751
x1,129:10583952,32906285
k1,129:10764703,32906285:180751
x1,129:11433171,32906285
k1,129:11613922,32906285:180751
x1,129:12430779,32906285
k1,129:12611530,32906285:180751
x1,129:14802075,32906285
k1,129:14982827,32906285:180752
x1,129:18621927,32906285
k1,129:18802678,32906285:180751
x1,129:19359509,32906285
k1,129:19540260,32906285:180751
x1,129:22176668,32906285
k1,129:22357419,32906285:180751
x1,129:25699030,32906285
k1,129:25879781,32906285:180751
x1,129:27068300,32906285
k1,129:27249051,32906285:180751
x1,129:30924253,32906285
k1,129:31105004,32906285:180751
x1,129:33555574,32906285
k1,129:33736325,32906285:180751
x1,129:36224335,32906285
x1,129:36552016,32906285
k1,129:36529078,32906285:0
)
(1,131:3729359,33692717:32799719,444328,141880
x1,131:5768598,33692717
k1,129:6026375,33692717:257777
x1,129:7994322,33692717
k1,129:8252098,33692717:257776
x1,129:10109085,33692717
k1,129:10366862,33692717:257777
x1,129:11332126,33692717
k1,129:11589903,33692717:257777
x1,129:13614007,33692717
k1,129:13895267,33692717:281260
x1,129:15528321,33692717
k1,129:15786098,33692717:257777
x1,129:16602955,33692717
k1,129:16860731,33692717:257776
x1,129:20610122,33692717
k1,129:20867899,33692717:257777
x1,129:23058425,33692717
k1,129:23316202,33692717:257777
x1,129:24616360,33692717
k1,129:24874136,33692717:257776
x1,129:26136855,33692717
x1,129:26863129,33692717
k1,129:27120906,33692717:257777
x1,129:27937763,33692717
k1,129:28195540,33692717:257777
x1,129:30831948,33692717
k1,129:31089724,33692717:257776
x1,129:33706754,33692717
k1,129:34191724,33692717:484970
x1,129:35231186,33692717
k1,130:35488963,33692717:257777
x1,130:36529078,33692717
k1,130:36529078,33692717:0
)
(1,131:3729359,34479149:32799719,444328,141880
x1,131:4656767,34479149
x1,131:7154460,34479149
k1,130:7313488,34479149:159028
x1,130:7741856,34479149
k1,130:7900883,34479149:159027
x1,130:8792964,34479149
x1,130:9561411,34479149
k1,130:9720439,34479149:159028
x1,130:10220104,34479149
k1,130:10379131,34479149:159027
x1,130:11396447,34479149
k1,130:11555475,34479149:159028
x1,130:12715378,34479149
x1,130:13588831,34479149
k1,130:13748821,34479149:159990
x1,130:17423117,34479149
k1,130:17582145,34479149:159028
x1,130:18081810,34479149
k1,130:18240837,34479149:159027
x1,130:18525993,34479149
k1,130:18685021,34479149:159028
x1,130:22038833,34479149
k1,130:22197860,34479149:159027
x1,130:24730881,34479149
k1,130:24889909,34479149:159028
x1,130:26602121,34479149
k1,130:26761149,34479149:159028
x1,130:28794504,34479149
k1,130:28953531,34479149:159027
x1,130:29453196,34479149
k1,130:29612224,34479149:159028
x1,130:30218506,34479149
k1,130:30377533,34479149:159027
x1,130:31412194,34479149
$1,130:31412194,34479149
(1,130:31412194,34578148:382912,324439,0
x1,130:31762338,34578148
)
$1,130:31795106,34479149
k1,130:31954134,34479149:159028
x1,130:33237978,34479149
x1,130:33362501,34479149
k1,130:33564057,34479149:201556
x1,130:34099050,34479149
k1,130:34258077,34479149:159027
x1,130:35186110,34479149
k1,130:35345138,34479149:159028
x1,130:36610998,34479149
k1,130:36529078,34479149:0
)
(1,131:3729359,35265581:32799719,444328,141880
x1,131:4020626,35265581
k1,130:4184329,35265581:163703
x1,130:5458945,35265581
k1,130:5622649,35265581:163704
x1,130:7771723,35265581
k1,130:7935426,35265581:163703
x1,130:8445799,35265581
k1,130:8609502,35265581:163703
x1,130:9411142,35265581
k1,130:9574846,35265581:163704
x1,130:11578960,35265581
k1,130:11742663,35265581:163703
x1,130:12289121,35265581
k1,130:12452824,35265581:163703
x1,130:13291196,35265581
k1,130:13454900,35265581:163704
x1,130:14985374,35265581
k1,130:15149077,35265581:163703
x1,130:15586625,35265581
k1,130:15750328,35265581:163703
x1,130:17499252,35265581
x1,130:18108703,35265581
k1,130:18272407,35265581:163704
x1,130:20859055,35265581
k1,130:21022758,35265581:163703
x1,130:22189137,35265581
k1,130:22352841,35265581:163704
x1,130:23154481,35265581
k1,130:23318184,35265581:163703
x1,130:24265467,35265581
x1,130:26816686,35265581
k1,130:26980389,35265581:163703
x1,130:27490762,35265581
k1,130:27654466,35265581:163704
x1,130:29257755,35265581
k1,130:29421458,35265581:163703
x1,130:30697397,35265581
k1,130:30861100,35265581:163703
x1,130:32100296,35265581
x1,130:32812736,35265581
k1,130:32976440,35265581:163704
x1,130:33778080,35265581
k1,130:33941783,35265581:163703
x1,130:36529078,35265581
k1,130:36529078,35265581:0
)
(1,131:3729359,36052013:32799719,447603,141880
x1,131:6300202,36052013
k1,130:6504568,36052013:204366
x1,130:7525686,36052013
k1,130:7689928,36052013:164242
x1,130:9039372,36052013
x1,130:9798483,36052013
k1,130:9962726,36052013:164243
x1,130:10473608,36052013
k1,130:10637850,36052013:164242
x1,130:11678005,36052013
k1,130:11842247,36052013:164242
x1,130:13028190,36052013
x1,130:13757084,36052013
k1,130:13921326,36052013:164242
x1,130:16000311,36052013
k1,130:16164553,36052013:164242
x1,130:16966993,36052013
k1,130:17131235,36052013:164242
x1,130:19428250,36052013
x1,130:19746761,36052013
k1,130:19911003,36052013:164242
x1,130:21442993,36052013
x1,130:21900714,36052013
k1,130:22064956,36052013:164242
$1,130:22064956,36052013
x1,130:22762907,36052013
(1,130:22762907,36151012:652549,324439,0
x1,130:23382688,36151012
)
$1,130:23415456,36052013
x1,130:23579624,36052013
k1,130:23743967,36052013:164343
x1,130:24363860,36052013
x1,130:25677193,36052013
k1,130:25841435,36052013:164242
x1,130:26498105,36052013
k1,130:26662347,36052013:164242
x1,130:27464787,36052013
k1,130:27629030,36052013:164243
x1,130:30327909,36052013
k1,130:30492151,36052013:164242
x1,130:32680156,36052013
k1,130:32844398,36052013:164242
x1,130:33646838,36052013
k1,130:33811080,36052013:164242
x1,130:35817833,36052013
k1,130:35982075,36052013:164242
x1,130:36529078,36052013
k1,130:36529078,36052013:0
)
(1,131:3729359,36838445:32799719,444328,141880
x1,131:4546216,36838445
k1,130:4719300,36838445:173084
x1,130:7727364,36838445
k1,130:7900448,36838445:173084
x1,130:8457279,36838445
k1,130:8630363,36838445:173084
x1,130:9447220,36838445
k1,130:9620304,36838445:173084
x1,130:10288762,36838445
x1,130:10616443,36838445
k1,130:10789528,36838445:173085
x1,130:11086324,36838445
x1,130:12480052,36838445
x1,130:12797902,36838445
x1,130:13084874,36838445
k1,130:13257958,36838445:173084
x1,130:16191839,36838445
k1,130:16364923,36838445:173084
x1,130:17869618,36838445
k1,130:18100510,36838445:230892
x1,130:19289030,36838445
k1,130:19462114,36838445:173084
x1,130:21021629,36838445
x1,130:21487868,36838445
k1,130:21660952,36838445:173084
x1,130:23035301,36838445
k1,130:23208385,36838445:173084
x1,130:24025242,36838445
k1,130:24198326,36838445:173084
x1,130:26611459,36838445
k1,130:26784544,36838445:173085
x1,130:27638831,36838445
k1,130:27811915,36838445:173084
x1,130:29724383,36838445
k1,130:29899778,36838445:175395
x1,130:30196574,36838445
x1,130:32816606,36838445
k1,130:32989690,36838445:173084
x1,130:33992374,36838445
k1,130:34165458,36838445:173084
x1,130:34982315,36838445
k1,130:35155399,36838445:173084
x1,130:36529078,36838445
k1,130:36529078,36838445:0
)
(1,131:3729359,37624877:32799719,444328,141880
x1,131:5985725,37624877
x1,131:8534377,37624877
g1,130:8698217,37624877
x1,130:11683342,37624877
g1,130:11847182,37624877
x1,130:14359141,37624877
g1,130:14522981,37624877
x1,130:15032844,37624877
g1,130:15196684,37624877
x1,130:15997523,37624877
g1,130:16161363,37624877
x1,130:17472065,37624877
g1,130:17635905,37624877
x1,130:18109064,37624877
x1,130:18609103,37624877
g1,130:18772943,37624877
x1,130:20847781,37624877
g1,130:21011621,37624877
x1,130:22831531,37624877
x1,130:23142827,37624877
x1,130:23423979,37624877
g1,130:23587819,37624877
x1,130:24097682,37624877
g1,130:24261522,37624877
x1,130:25062361,37624877
g1,130:25226201,37624877
x1,130:27518625,37624877
g1,130:27682465,37624877
x1,130:28228377,37624877
g1,130:28392217,37624877
x1,130:31995351,37624877
g1,130:32159191,37624877
x1,130:34598413,37624877
x1,130:34919540,37624877
x1,130:35040788,37624877
k1,131:36529078,37624877:1602978
g1,131:36529078,37624877
)
(1,143:3729359,38411309:32799719,444328,194538
h1,142:3729359,38411309:983040,0,0
x1,142:5258311,38411309
k1,142:5421477,38411309:163166
x1,142:6459556,38411309
k1,142:6622723,38411309:163167
x1,142:7806299,38411309
x1,142:8734283,38411309
k1,142:8897584,38411309:163301
x1,142:10498616,38411309
k1,142:10661782,38411309:163166
$1,142:10661782,38411309
x1,142:11191310,38411309
(1,142:11191310,38509612:450791,220659,96235
x1,142:11379957,38509612
(1,142:11379957,38605847:229376,263059,0
x1,142:11576565,38605847
)
)
$1,142:11642101,38411309
k1,142:11805267,38411309:163166
x1,142:14098346,38411309
k1,142:14261513,38411309:163167
x1,142:15062352,38411309
k1,142:15225518,38411309:163166
x1,142:17810228,38411309
k1,142:17973394,38411309:163166
x1,142:19848344,38411309
k1,142:20011645,38411309:163301
x1,142:20812484,38411309
k1,142:20975650,38411309:163166
x1,142:24397911,38411309
k1,142:24561078,38411309:163167
x1,142:25507414,38411309
x1,142:28056084,38411309
k1,142:28219250,38411309:163166
x1,142:30403536,38411309
k1,142:30566702,38411309:163166
x1,142:31367541,38411309
k1,142:31530708,38411309:163167
x1,142:33969930,38411309
x1,142:34291057,38411309
k1,142:34454223,38411309:163166
x1,142:36529078,38411309
k1,142:36529078,38411309:0
)
(1,143:3729359,39197741:32799719,444328,141880
x1,143:4397827,39197741
k1,142:4572286,39197741:174459
x1,142:5389143,39197741
k1,142:5563601,39197741:174458
x1,142:6491427,39197741
x1,142:7369388,39197741
x1,142:8854694,39197741
k1,142:9029153,39197741:174459
x1,142:10365403,39197741
k1,142:10539861,39197741:174458
x1,142:11616752,39197741
$1,142:11616752,39197741
(1,142:11616752,39296740:382912,324439,0
x1,142:11966896,39296740
)
$1,142:11999664,39197741
x1,142:12166781,39197741
k1,142:12343895,39197741:177114
x1,142:13977617,39197741
k1,142:14152075,39197741:174458
x1,142:16676178,39197741
k1,142:16850637,39197741:174459
x1,142:18299192,39197741
k1,142:18473640,39197741:174448
x1,142:18807874,39197741
x1,142:19314831,39197741
k1,142:19489289,39197741:174458
x1,142:20714580,39197741
k1,142:20889039,39197741:174459
x1,142:21743334,39197741
k1,142:21917792,39197741:174458
x1,142:23699913,39197741
k1,142:23874372,39197741:174459
x1,142:25322250,39197741
x1,142:26577739,39197741
k1,142:26752198,39197741:174459
x1,142:28218803,39197741
k1,142:28393261,39197741:174458
x1,142:31178074,39197741
k1,142:31352533,39197741:174459
x1,142:31872594,39197741
k1,142:32047052,39197741:174458
x1,142:32863909,39197741
k1,142:33038368,39197741:174459
x1,142:36529078,39197741
k1,142:36529078,39197741:0
)
(1,143:3729359,39984173:32799719,444328,141880
x1,143:6753536,39984173
k1,142:6917198,39984173:163662
x1,142:7427571,39984173
k1,142:7591233,39984173:163662
x1,142:9194522,39984173
k1,142:9358184,39984173:163662
x1,142:10634123,39984173
k1,142:10797786,39984173:163663
x1,142:12036982,39984173
x1,142:12749422,39984173
k1,142:12913084,39984173:163662
x1,142:13714724,39984173
k1,142:13878386,39984173:163662
x1,142:16465681,39984173
k1,142:16629343,39984173:163662
x1,142:19197622,39984173
k1,142:19361320,39984173:163698
x1,142:19980595,39984173
k1,142:20144257,39984173:163662
x1,142:20435524,39984173
x1,142:20747148,39984173
x1,142:21356599,39984173
k1,142:21520261,39984173:163662
x1,142:22212343,39984173
x1,142:23038276,39984173
k1,142:23201938,39984173:163662
x1,142:25206052,39984173
k1,142:25369714,39984173:163662
x1,142:25916172,39984173
k1,142:26079834,39984173:163662
x1,142:26918206,39984173
k1,142:27081868,39984173:163662
x1,142:28612342,39984173
k1,142:28776005,39984173:163663
x1,142:30087362,39984173
x1,142:30950028,39984173
k1,142:31113690,39984173:163662
x1,142:31624063,39984173
k1,142:31787725,39984173:163662
x1,142:32589365,39984173
k1,142:32753027,39984173:163662
x1,142:33263400,39984173
x1,142:33939107,39984173
x1,142:36233832,39984173
x1,142:36552016,39984173
k1,142:36529078,39984173:0
)
(1,143:3729359,40770605:32799719,444328,141880
x1,143:4243150,40770605
x1,142:5574351,40770605
k1,142:5777482,40770605:203131
x1,142:6328307,40770605
k1,142:6492061,40770605:163754
x1,142:7667771,40770605
k1,142:7831525,40770605:163754
x1,142:9226754,40770605
k1,142:9390508,40770605:163754
x1,142:10308988,40770605
x1,142:11100660,40770605
k1,142:11264414,40770605:163754
x1,142:11778866,40770605
k1,142:11942620,40770605:163754
x1,142:12990042,40770605
k1,142:13153796,40770605:163754
x1,142:14348024,40770605
x1,142:15082011,40770605
k1,142:15245766,40770605:163755
x1,142:16200619,40770605
k1,142:16364373,40770605:163754
x1,142:17411795,40770605
k1,142:17575549,40770605:163754
x1,142:18769777,40770605
x1,142:19706113,40770605
k1,142:19869884,40770605:163771
x1,142:20677931,40770605
k1,142:20841685,40770605:163754
x1,142:23338564,40770605
k1,142:23502318,40770605:163754
x1,142:25522448,40770605
k1,142:25686202,40770605:163754
x1,142:26237027,40770605
k1,142:26400781,40770605:163754
x1,142:27245854,40770605
k1,142:27409608,40770605:163754
x1,142:29136135,40770605
k1,142:29299889,40770605:163754
x1,142:30217708,40770605
k1,142:30381462,40770605:163754
x1,142:31005686,40770605
k1,142:31169440,40770605:163754
x1,142:34108050,40770605
k1,142:34271804,40770605:163754
x1,142:35557277,40770605
k1,142:35721031,40770605:163754
x1,142:36529078,40770605
k1,142:36529078,40770605:0
)
(1,143:3729359,41557037:32799719,444328,141880
x1,143:4421441,41557037
x1,142:5247374,41557037
k1,142:5411373,41557037:163999
x1,142:7451553,41557037
k1,142:7615552,41557037:163999
x1,142:8162010,41557037
k1,142:8326009,41557037:163999
x1,142:9601948,41557037
k1,142:9765947,41557037:163999
x1,142:11915666,41557037
k1,142:12079665,41557037:163999
x1,142:13974213,41557037
k1,142:14138212,41557037:163999
x1,142:14648585,41557037
k1,142:14812584,41557037:163999
x1,142:15614224,41557037
k1,142:15778223,41557037:163999
x1,142:16798969,41557037
k1,142:16962968,41557037:163999
x1,142:18074236,41557037
k1,142:18238274,41557037:164038
x1,142:19841563,41557037
k1,142:20005562,41557037:163999
x1,142:20880028,41557037
x1,142:22255035,41557037
k1,142:22419034,41557037:163999
x1,142:22710301,41557037
k1,142:22874300,41557037:163999
x1,142:24695374,41557037
k1,142:24859373,41557037:163999
x1,142:26572193,41557037
k1,142:26736192,41557037:163999
x1,142:27027459,41557037
x1,142:28329648,41557037
k1,142:28493647,41557037:163999
x1,142:30497096,41557037
k1,142:30661095,41557037:163999
x1,142:31207553,41557037
k1,142:31371552,41557037:163999
x1,142:34177963,41557037
k1,142:34341962,41557037:163999
x1,142:36529078,41557037
k1,142:36529078,41557037:0
)
(1,143:3729359,42343469:32799719,444328,141880
x1,143:4239222,42343469
x1,142:4914238,42343469
x1,142:7206670,42343469
x1,142:7524526,42343469
g1,142:7688366,42343469
x1,142:10054179,42343469
g1,142:10218019,42343469
x1,142:12092986,42343469
k1,143:36529078,42343469:24550780
g1,143:36529078,42343469
)
]
(1,151:3729359,49869704:32799719,740557,216271
(1,151:3729359,49869704:32799719,740557,216271
(1,151:3729359,49869704:32799719,740557,216271
[1,151:3729359,49869704:32799719,740557,216271
(1,151:3729359,49869704:32799719,504625,216271
(1,151:3729359,49869704:0,0,0
[1,151:3729359,49869704:32799719,0,0
(1,151:3729359,49869704:32799719,0,0
h1,151:3729359,49869704:0,0,0
k1,151:20129219,49869704:16399860
k1,151:36529078,49869704:16399859
)
]
k1,151:3729359,49869704:-32799719
)
g1,151:3729359,49869704
[1,151:3729359,49869704:32799719,0,0
(1,151:3729359,49869704:32799719,0,0
k1,151:20129219,49869704:16399860
h1,151:20129219,49869704:0,0,0
g1,151:20129219,49869704
k1,151:36529078,49869704:16399859
)
]
g1,151:36529078,49869704
(1,151:36529078,49869704:0,504625,216271
k1,151:3729359,49869704:-32799719
[1,151:3729359,49869704:32799719,504625,216271
(1,151:3729359,49869704:32799719,504625,216271
k1,151:35709237,49869704:31979878
h1,151:35709237,49869704:0,0,0
x1,151:36201140,49869704
x1,151:36529078,49869704
r1,151:36529078,49869704:0,720896,216271
g1,151:36529078,49869704
g1,151:36529078,49869704
)
]
)
)
]
)
g1,151:36529078,49869704
)
)
]
]
]
!30129
}3
!10
{4
[1,151:4736286,49869704:31792792,45133418,216271
(1,151:4736286,4736286:0,0,0
[1,151:0,4736286:0,0,0
(1,151:0,0:0,0,0
g1,151:0,0
)
]
)
[1,151:4736286,4736286:0,0,0
(1,151:4736286,1704916:0,0,0
k1,151:4736286,1704916:1072708
)
]
[1,151:4736286,49869704:31792792,45133418,216271
[1,151:3729359,49869704:32799719,48099007,216271
[1,151:3729359,2557129:32799719,786432,0
(1,151:3729359,2557129:32799719,0,0
(1,151:3729359,2557129:32799719,0,0
(1,151:3729359,2557129:32799719,0,0
[1,151:3729359,2557129:32799719,0,0
(1,151:3729359,2557129:32799719,0,0
(1,151:3729359,2557129:0,0,0
[1,151:3729359,2557129:32799719,0,0
(1,151:3729359,2557129:32799719,0,0
h1,151:3729359,2557129:0,0,0
k1,151:20129219,2557129:16399860
k1,151:36529078,2557129:16399859
)
]
k1,151:3729359,2557129:-32799719
)
g1,151:3729359,2557129
[1,151:3729359,2557129:32799719,0,0
(1,151:3729359,2557129:32799719,0,0
k1,151:20129219,2557129:16399860
h1,151:20129219,2557129:0,0,0
g1,151:20129219,2557129
k1,151:36529078,2557129:16399859
)
]
g1,151:36529078,2557129
(1,151:36529078,2557129:0,0,0
k1,151:3729359,2557129:-32799719
[1,151:3729359,2557129:32799719,0,0
(1,151:3729359,2557129:32799719,0,0
k1,151:36529078,2557129:32799719
h1,151:36529078,2557129:0,0,0
g1,151:36529078,2557129
g1,151:36529078,2557129
)
]
)
)
]
)
g1,151:36529078,2557129
)
)
]
[1,151:3729359,47903624:32799719,43708095,0
[1,140:3729359,33602680:32799719,15106207,0
[1,140:3729359,33602680:32799719,15106207,0
(1,138:3729359,29015160:32799719,10518687,0
k1,138:7009281,29015160:3279922
h1,137:7009281,29015160:0,0,0
(1,137:7009281,29015160:26239875,10518687,0
(1,137:7009281,29015160:26238048,10518712,0
(1,137:7009281,29015160:26238048,10518712,0
(1,137:7009281,29015160:0,10518712,0
(1,137:7009281,29015160:0,64795034,0
(1,137:7009281,29015160:161625784,64795034,0
)
k1,137:7009281,29015160:-161625784
)
)
g1,137:33247329,29015160
)
)
)
g1,138:33249156,29015160
k1,138:36529078,29015160:3279922
)
(1,138:3729359,33366748:32799719,3696228,235932
h1,138:3729359,33366748:0,0,0
g1,138:3729359,33366748
[1,138:3729359,33366748:32799719,3696228,235932
(1,138:3729359,30221020:32799719,550500,145811
h1,138:3729359,30221020:0,0,0
x1,138:5726110,30221020
k1,138:5908418,30221020:182308
x1,138:7434065,30221020
k1,138:7659872,30221020:225807
r1,151:7659872,30221020:0,696311,145811
k1,138:7659872,30221020:0
x1,138:9075762,30221020
x1,138:9547510,30221020
x1,138:9831060,30221020
x1,138:10144653,30221020
x1,138:10424932,30221020
k1,138:10588886,30221020:163954
x1,138:11859080,30221020
k1,138:12023033,30221020:163953
x1,138:14563385,30221020
k1,138:14727338,30221020:163953
x1,138:15670835,30221020
k1,138:15834789,30221020:163954
x1,138:19572827,30221020
k1,138:19736780,30221020:163953
x1,138:21624409,30221020
k1,138:21788362,30221020:163953
x1,138:22332636,30221020
k1,138:22496589,30221020:163953
x1,138:23948393,30221020
k1,138:24112347,30221020:163954
x1,138:25854280,30221020
k1,138:26018233,30221020:163953
x1,138:26780084,30221020
k1,138:26944037,30221020:163953
x1,138:27452370,30221020
x1,138:29177306,30221020
k1,138:29341259,30221020:163953
x1,138:30284756,30221020
x1,138:33079942,30221020
k1,138:33243896,30221020:163954
x1,138:33788170,30221020
k1,138:33952123,30221020:163953
x1,138:36529078,30221020
k1,138:36529078,30221020:0
)
(1,138:3729359,31007452:32799719,444328,141880
x1,138:6365774,31007452
k1,138:6533322,31007452:167548
x1,138:9874933,31007452
k1,138:10042481,31007452:167548
x1,138:13644152,31007452
k1,138:13811701,31007452:167549
x1,138:17486903,31007452
k1,138:17654451,31007452:167548
x1,138:20105021,31007452
k1,138:20272569,31007452:167548
x1,138:22760579,31007452
x1,138:23088260,31007452
x1,138:23212785,31007452
k1,138:23427070,31007452:214285
x1,138:23798734,31007452
x1,138:25162590,31007452
k1,138:25330138,31007452:167548
x1,138:26072128,31007452
k1,138:26239676,31007452:167548
x1,138:27168171,31007452
x1,138:27634418,31007452
k1,138:27801966,31007452:167548
x1,138:29547301,31007452
k1,138:29714849,31007452:167548
x1,138:30494277,31007452
k1,138:30661826,31007452:167549
x1,138:31478683,31007452
k1,138:31646231,31007452:167548
x1,138:33168308,31007452
k1,138:33335856,31007452:167548
x1,138:36529078,31007452
k1,138:36529078,31007452:0
)
(1,138:3729359,31793884:32799719,444328,141880
x1,138:5954433,31793884
k1,138:6154776,31793884:200343
x1,138:7343295,31793884
k1,138:7536338,31793884:193043
x1,138:8613229,31793884
$1,138:8613229,31793884
(1,138:8613229,31892883:382912,324439,0
x1,138:8963373,31892883
)
$1,138:8996141,31793884
x1,138:9385855,31793884
k1,138:9586199,31793884:200344
x1,138:11071514,31793884
k1,138:11264557,31793884:193043
x1,138:12972471,31793884
k1,138:13165514,31793884:193043
x1,138:13944942,31793884
k1,138:14137985,31793884:193043
x1,138:17107968,31793884
k1,138:17301011,31793884:193043
x1,138:17821072,31793884
k1,138:18014115,31793884:193043
x1,138:18830972,31793884
k1,138:19024015,31793884:193043
x1,138:22514725,31793884
k1,138:22707767,31793884:193042
x1,138:26161016,31793884
k1,138:26354059,31793884:193043
x1,138:28600760,31793884
k1,138:28801104,31793884:200344
x1,138:29989623,31793884
k1,138:30182666,31793884:193043
x1,138:31259557,31793884
$1,138:31259557,31793884
(1,138:31259557,31892883:382912,324439,0
x1,138:31609701,31892883
)
$1,138:31642469,31793884
x1,138:32032183,31793884
k1,138:32322952,31793884:290769
x1,138:32879783,31793884
k1,138:33072826,31793884:193043
x1,138:33741276,31793884
k1,138:33934319,31793884:193043
x1,138:35511878,31793884
k1,138:35712221,31793884:200343
x1,138:36529078,31793884
k1,138:36529078,31793884:0
)
(1,138:3729359,32580316:32799719,444328,141880
x1,138:6477396,32580316
k1,138:6684202,32580316:206806
x1,138:7241033,32580316
k1,138:7447838,32580316:206805
x1,138:8264695,32580316
k1,138:8471501,32580316:206806
x1,138:12295779,32580316
k1,138:12502585,32580316:206806
x1,138:12799381,32580316
x1,138:14193109,32580316
x1,138:14510959,32580316
x1,138:14797931,32580316
k1,138:15004737,32580316:206806
x1,138:17938618,32580316
k1,138:18145423,32580316:206805
x1,138:19222974,32580316
k1,138:19429780,32580316:206806
x1,138:19875634,32580316
k1,138:20082440,32580316:206806
x1,138:22384622,32580316
k1,138:22591428,32580316:206806
x1,138:23148251,32580316
k1,138:23355056,32580316:206805
x1,138:23651852,32580316
k1,138:23858658,32580316:206806
x1,138:26511780,32580316
k1,138:26843837,32580316:332057
x1,138:27883299,32580316
k1,138:28090105,32580316:206806
x1,138:29835440,32580316
k1,138:30042246,32580316:206806
x1,138:31341066,32580316
k1,138:31547872,32580316:206806
x1,138:33850054,32580316
k1,138:34056859,32580316:206805
x1,138:35505415,32580316
k1,138:35712221,32580316:206806
x1,138:36529078,32580316
k1,138:36529078,32580316:0
)
(1,138:3729359,33366748:32799719,444328,235932
x1,138:5367086,33366748
x1,138:5840254,33366748
x1,138:6124677,33366748
x1,138:6439253,33366748
x1,138:6720405,33366748
g1,138:6884245,33366748
x1,138:8850307,33366748
g1,138:9014147,33366748
x1,138:10507033,33366748
g1,138:10670873,33366748
x1,138:12127055,33366748
g1,138:12290895,33366748
x1,138:13237231,33366748
g1,138:13401071,33366748
x1,138:17332522,33366748
g1,138:17496362,33366748
x1,138:20518829,33366748
g1,138:20682669,33366748
x1,138:22247652,33366748
g1,138:22411492,33366748
x1,138:24177011,33366748
r1,151:24177011,33366748:0,235932,235932
k1,138:36529078,33366748:12352067
g1,138:36529078,33366748
)
]
g1,138:36529078,33366748
g1,138:36529078,33366748
)
]
]
]
(1,151:3729359,49869704:32799719,740557,216271
(1,151:3729359,49869704:32799719,740557,216271
(1,151:3729359,49869704:32799719,740557,216271
[1,151:3729359,49869704:32799719,740557,216271
(1,151:3729359,49869704:32799719,504625,216271
(1,151:3729359,49869704:0,0,0
[1,151:3729359,49869704:32799719,0,0
(1,151:3729359,49869704:32799719,0,0
h1,151:3729359,49869704:0,0,0
k1,151:20129219,49869704:16399860
k1,151:36529078,49869704:16399859
)
]
k1,151:3729359,49869704:-32799719
)
g1,151:3729359,49869704
[1,151:3729359,49869704:32799719,0,0
(1,151:3729359,49869704:32799719,0,0
k1,151:20129219,49869704:16399860
h1,151:20129219,49869704:0,0,0
g1,151:20129219,49869704
k1,151:36529078,49869704:16399859
)
]
g1,151:36529078,49869704
(1,151:36529078,49869704:0,504625,216271
k1,151:3729359,49869704:-32799719
[1,151:3729359,49869704:32799719,504625,216271
(1,151:3729359,49869704:32799719,504625,216271
k1,151:35725752,49869704:31996393
h1,151:35709237,49869704:0,0,0
x1,151:36201140,49869704
x1,151:36529078,49869704
r1,151:36529078,49869704:0,720896,216271
g1,151:36529078,49869704
g1,151:36529078,49869704
)
]
)
)
]
)
g1,151:36529078,49869704
)
)
]
]
]
!8585
}4
Input:102:/Users/rodolfogallardo/Dropbox/JFLO_GALLARDO/Fibonacci_System/Sci.Rep_Fibonacci/Supplementary_Material/Supplementary_Material_Fibonnacci/./Supplementary_Material_Fibonnacci.aux
!196
Postamble:
Count:2851
!27
Post scriptum:
