# Supplementary material for: Mode localization in chiral periodic approximants of Fibonacci magnonic superlattices
Source: Sci Rep. 2026 Mar 27;16:10924. doi: 10.1038/s41598-026-44837-2 (PMC13039711; doi:10.1038/s41598-026-44837-2)
Supplement: Supplementary file 1 — Supplementary Information. [file 41598_2026_44837_MOESM1_ESM.zip › Supplementary_Material_Fibonnacci.out]

\BOOKMARK [1][-]{section.1}{\376\377\000B\000a\000n\000d\000\040\000s\000t\000r\000u\000c\000t\000u\000r\000e\000\040\000a\000n\000d\000\040\000p\000r\000o\000f\000i\000l\000e\000s\000\040\000f\000o\000r\000\040\000F\000i\000b\000o\000n\000a\000c\000c\000i\000\040\000s\000u\000p\000e\000r\000l\000a\000t\000t\000i\000c\000e\000s\000\040\000w\000i\000t\000h\000o\000u\000t\000\040\000p\000e\000r\000p\000e\000n\000d\000i\000c\000u\000l\000a\000r\000\040\000a\000n\000i\000s\000o\000t\000r\000o\000p\000y}{}% 1
\BOOKMARK [1][-]{section.2}{\376\377\000E\000v\000o\000l\000u\000t\000i\000o\000n\000\040\000o\000f\000\040\000t\000h\000e\000\040\000l\000o\000w\000e\000s\000t\000\040\000f\000l\000a\000t\000-\000b\000a\000n\000d\000\040\000m\000o\000d\000e\000\040\000w\000i\000t\000h\000\040\000t\000h\000e\000\040\000s\000t\000r\000i\000p\000e\000\040\000w\000i\000d\000t\000h}{}% 2
\BOOKMARK [1][-]{section.3}{\376\377\000B\000a\000n\000d\000\040\000s\000t\000r\000u\000c\000t\000u\000r\000e\000\040\000a\000n\000d\000\040\000p\000r\000o\000f\000i\000l\000e\000s\000\040\000f\000o\000r\000\040\000F\000i\000b\000o\000n\000a\000c\000c\000i\000\040\000s\000u\000p\000e\000r\000l\000a\000t\000t\000i\000c\000e\000s\000\040\000w\000i\000t\000h\000\040\000p\000e\000r\000p\000e\000n\000d\000i\000c\000u\000l\000a\000r\000\040\000a\000n\000i\000s\000o\000t\000r\000o\000p\000y}{}% 3
