# Supplementary material for: Mode localization in chiral periodic approximants of Fibonacci magnonic superlattices
Source: Sci Rep. 2026 Mar 27;16:10924. doi: 10.1038/s41598-026-44837-2 (PMC13039711; doi:10.1038/s41598-026-44837-2)
Supplement: Supplementary file 1 — Supplementary Information. [file 41598_2026_44837_MOESM1_ESM.zip › Supplementary_Material_Fibonnacci.log]

This is pdfTeX, Version 3.141592653-2.6-1.40.24 (TeX Live 2022) (preloaded format=pdflatex 2022.7.27)  11 MAR 2026 18:10
entering extended mode
 restricted \write18 enabled.
 file:line:error style messages enabled.
 %&-line parsing enabled.
**Supplementary_Material_Fibonnacci.tex
(./Supplementary_Material_Fibonnacci.tex
LaTeX2e <2021-11-15> patch level 1
L3 programming layer <2022-02-24> (./wlscirep.cls
Document Class: wlscirep 27/02/2017, v1.3
(/usr/local/texlive/2022/texmf-dist/tex/latex/base/inputenc.sty
Package: inputenc 2021/02/14 v1.3d Input encoding file
\inpenc@prehook=\toks16
\inpenc@posthook=\toks17
)
(/usr/local/texlive/2022/texmf-dist/tex/generic/babel/babel.sty
Package: babel 2022/02/26 3.73 The Babel package
\babel@savecnt=\count185
\U@D=\dimen138
\l@unhyphenated=\language87

(/usr/local/texlive/2022/texmf-dist/tex/generic/babel/txtbabel.def)
\bbl@readstream=\read2
\bbl@dirlevel=\count186

(/usr/local/texlive/2022/texmf-dist/tex/generic/babel-english/english.ldf
Language: english 2017/06/06 v3.3r English support from the babel system
Package babel Info: Hyphen rules for 'canadian' set to \l@english
(babel)             (\language0). Reported on input line 102.
Package babel Info: Hyphen rules for 'australian' set to \l@ukenglish
(babel)             (\language21). Reported on input line 105.
Package babel Info: Hyphen rules for 'newzealand' set to \l@ukenglish
(babel)             (\language21). Reported on input line 108.
))
(/usr/local/texlive/2022/texmf-dist/tex/latex/base/ifthen.sty
Package: ifthen 2020/11/24 v1.1c Standard LaTeX ifthen package (DPC)
)
(/usr/local/texlive/2022/texmf-dist/tex/latex/tools/calc.sty
Package: calc 2017/05/25 v4.3 Infix arithmetic (KKT,FJ)
\calc@Acount=\count187
\calc@Bcount=\count188
\calc@Adimen=\dimen139
\calc@Bdimen=\dimen140
\calc@Askip=\skip47
\calc@Bskip=\skip48
LaTeX Info: Redefining \setlength on input line 80.
LaTeX Info: Redefining \addtolength on input line 81.
\calc@Ccount=\count189
\calc@Cskip=\skip49
)
(/usr/local/texlive/2022/texmf-dist/tex/latex/base/article.cls
Document Class: article 2021/10/04 v1.4n Standard LaTeX document class
(/usr/local/texlive/2022/texmf-dist/tex/latex/base/size10.clo
File: size10.clo 2021/10/04 v1.4n Standard LaTeX file (size option)
)
\c@part=\count190
\c@section=\count191
\c@subsection=\count192
\c@subsubsection=\count193
\c@paragraph=\count194
\c@subparagraph=\count195
\c@figure=\count196
\c@table=\count197
\abovecaptionskip=\skip50
\belowcaptionskip=\skip51
\bibindent=\dimen141
)
(/usr/local/texlive/2022/texmf-dist/tex/latex/psnfss/times.sty
Package: times 2020/03/25 PSNFSS-v9.3 (SPQR) 
)
(/usr/local/texlive/2022/texmf-dist/tex/latex/psnfss/mathptmx.sty
Package: mathptmx 2020/03/25 PSNFSS-v9.3 Times w/ Math, improved (SPQR, WaS) 
LaTeX Font Info:    Redeclaring symbol font `operators' on input line 28.
LaTeX Font Info:    Overwriting symbol font `operators' in version `normal'
(Font)                  OT1/cmr/m/n --> OT1/ztmcm/m/n on input line 28.
LaTeX Font Info:    Overwriting symbol font `operators' in version `bold'
(Font)                  OT1/cmr/bx/n --> OT1/ztmcm/m/n on input line 28.
LaTeX Font Info:    Redeclaring symbol font `letters' on input line 29.
LaTeX Font Info:    Overwriting symbol font `letters' in version `normal'
(Font)                  OML/cmm/m/it --> OML/ztmcm/m/it on input line 29.
LaTeX Font Info:    Overwriting symbol font `letters' in version `bold'
(Font)                  OML/cmm/b/it --> OML/ztmcm/m/it on input line 29.
LaTeX Font Info:    Redeclaring symbol font `symbols' on input line 30.
LaTeX Font Info:    Overwriting symbol font `symbols' in version `normal'
(Font)                  OMS/cmsy/m/n --> OMS/ztmcm/m/n on input line 30.
LaTeX Font Info:    Overwriting symbol font `symbols' in version `bold'
(Font)                  OMS/cmsy/b/n --> OMS/ztmcm/m/n on input line 30.
LaTeX Font Info:    Redeclaring symbol font `largesymbols' on input line 31.
LaTeX Font Info:    Overwriting symbol font `largesymbols' in version `normal'
(Font)                  OMX/cmex/m/n --> OMX/ztmcm/m/n on input line 31.
LaTeX Font Info:    Overwriting symbol font `largesymbols' in version `bold'
(Font)                  OMX/cmex/m/n --> OMX/ztmcm/m/n on input line 31.
\symbold=\mathgroup4
\symitalic=\mathgroup5
LaTeX Font Info:    Redeclaring math alphabet \mathbf on input line 34.
LaTeX Font Info:    Overwriting math alphabet `\mathbf' in version `normal'
(Font)                  OT1/cmr/bx/n --> OT1/ptm/bx/n on input line 34.
LaTeX Font Info:    Overwriting math alphabet `\mathbf' in version `bold'
(Font)                  OT1/cmr/bx/n --> OT1/ptm/bx/n on input line 34.
LaTeX Font Info:    Redeclaring math alphabet \mathit on input line 35.
LaTeX Font Info:    Overwriting math alphabet `\mathit' in version `normal'
(Font)                  OT1/cmr/m/it --> OT1/ptm/m/it on input line 35.
LaTeX Font Info:    Overwriting math alphabet `\mathit' in version `bold'
(Font)                  OT1/cmr/bx/it --> OT1/ptm/m/it on input line 35.
LaTeX Info: Redefining \hbar on input line 50.
)
(/usr/local/texlive/2022/texmf-dist/tex/generic/iftex/ifpdf.sty
Package: ifpdf 2019/10/25 v3.4 ifpdf legacy package. Use iftex instead.

(/usr/local/texlive/2022/texmf-dist/tex/generic/iftex/iftex.sty
Package: iftex 2022/02/03 v1.0f TeX engine tests
))
(/usr/local/texlive/2022/texmf-dist/tex/latex/amsmath/amsmath.sty
Package: amsmath 2021/10/15 v2.17l AMS math features
\@mathmargin=\skip52

For additional information on amsmath, use the `?' option.
(/usr/local/texlive/2022/texmf-dist/tex/latex/amsmath/amstext.sty
Package: amstext 2021/08/26 v2.01 AMS text

(/usr/local/texlive/2022/texmf-dist/tex/latex/amsmath/amsgen.sty
File: amsgen.sty 1999/11/30 v2.0 generic functions
\@emptytoks=\toks18
\ex@=\dimen142
))
(/usr/local/texlive/2022/texmf-dist/tex/latex/amsmath/amsbsy.sty
Package: amsbsy 1999/11/29 v1.2d Bold Symbols
\pmbraise@=\dimen143
)
(/usr/local/texlive/2022/texmf-dist/tex/latex/amsmath/amsopn.sty
Package: amsopn 2021/08/26 v2.02 operator names
)
\inf@bad=\count198
LaTeX Info: Redefining \frac on input line 234.
\uproot@=\count199
\leftroot@=\count266
LaTeX Info: Redefining \overline on input line 399.
\classnum@=\count267
\DOTSCASE@=\count268
LaTeX Info: Redefining \ldots on input line 496.
LaTeX Info: Redefining \dots on input line 499.
LaTeX Info: Redefining \cdots on input line 620.
\Mathstrutbox@=\box50
\strutbox@=\box51
\big@size=\dimen144
LaTeX Font Info:    Redeclaring font encoding OML on input line 743.
LaTeX Font Info:    Redeclaring font encoding OMS on input line 744.
\macc@depth=\count269
\c@MaxMatrixCols=\count270
\dotsspace@=\muskip16
\c@parentequation=\count271
\dspbrk@lvl=\count272
\tag@help=\toks19
\row@=\count273
\column@=\count274
\maxfields@=\count275
\andhelp@=\toks20
\eqnshift@=\dimen145
\alignsep@=\dimen146
\tagshift@=\dimen147
\tagwidth@=\dimen148
\totwidth@=\dimen149
\lineht@=\dimen150
\@envbody=\toks21
\multlinegap=\skip53
\multlinetaggap=\skip54
\mathdisplay@stack=\toks22
LaTeX Info: Redefining \[ on input line 2938.
LaTeX Info: Redefining \] on input line 2939.
)
(/usr/local/texlive/2022/texmf-dist/tex/latex/amsfonts/amsfonts.sty
Package: amsfonts 2013/01/14 v3.01 Basic AMSFonts support
\symAMSa=\mathgroup6
\symAMSb=\mathgroup7
LaTeX Font Info:    Overwriting math alphabet `\mathfrak' in version `bold'
(Font)                  U/euf/m/n --> U/euf/b/n on input line 106.
)
(/usr/local/texlive/2022/texmf-dist/tex/latex/amsfonts/amssymb.sty
Package: amssymb 2013/01/14 v3.01 AMS font symbols
)
(/usr/local/texlive/2022/texmf-dist/tex/latex/graphics/graphicx.sty
Package: graphicx 2021/09/16 v1.2d Enhanced LaTeX Graphics (DPC,SPQR)

(/usr/local/texlive/2022/texmf-dist/tex/latex/graphics/keyval.sty
Package: keyval 2014/10/28 v1.15 key=value parser (DPC)
\KV@toks@=\toks23
)
(/usr/local/texlive/2022/texmf-dist/tex/latex/graphics/graphics.sty
Package: graphics 2021/03/04 v1.4d Standard LaTeX Graphics (DPC,SPQR)

(/usr/local/texlive/2022/texmf-dist/tex/latex/graphics/trig.sty
Package: trig 2021/08/11 v1.11 sin cos tan (DPC)
)
(/usr/local/texlive/2022/texmf-dist/tex/latex/graphics-cfg/graphics.cfg
File: graphics.cfg 2016/06/04 v1.11 sample graphics configuration
)
Package graphics Info: Driver file: pdftex.def on input line 107.

(/usr/local/texlive/2022/texmf-dist/tex/latex/graphics-def/pdftex.def
File: pdftex.def 2020/10/05 v1.2a Graphics/color driver for pdftex
))
\Gin@req@height=\dimen151
\Gin@req@width=\dimen152
)
(/usr/local/texlive/2022/texmf-dist/tex/latex/xcolor/xcolor.sty
Package: xcolor 2021/10/31 v2.13 LaTeX color extensions (UK)

(/usr/local/texlive/2022/texmf-dist/tex/latex/graphics-cfg/color.cfg
File: color.cfg 2016/01/02 v1.6 sample color configuration
)
Package xcolor Info: Driver file: pdftex.def on input line 227.
Package xcolor Info: Model `cmy' substituted by `cmy0' on input line 1352.
Package xcolor Info: Model `hsb' substituted by `rgb' on input line 1356.
Package xcolor Info: Model `RGB' extended on input line 1368.
Package xcolor Info: Model `HTML' substituted by `rgb' on input line 1370.
Package xcolor Info: Model `Hsb' substituted by `hsb' on input line 1371.
Package xcolor Info: Model `tHsb' substituted by `hsb' on input line 1372.
Package xcolor Info: Model `HSB' substituted by `hsb' on input line 1373.
Package xcolor Info: Model `Gray' substituted by `gray' on input line 1374.
Package xcolor Info: Model `wave' substituted by `hsb' on input line 1375.
)
(/usr/local/texlive/2022/texmf-dist/tex/latex/booktabs/booktabs.sty
Package: booktabs 2020/01/12 v1.61803398 Publication quality tables
\heavyrulewidth=\dimen153
\lightrulewidth=\dimen154
\cmidrulewidth=\dimen155
\belowrulesep=\dimen156
\belowbottomsep=\dimen157
\aboverulesep=\dimen158
\abovetopsep=\dimen159
\cmidrulesep=\dimen160
\cmidrulekern=\dimen161
\defaultaddspace=\dimen162
\@cmidla=\count276
\@cmidlb=\count277
\@aboverulesep=\dimen163
\@belowrulesep=\dimen164
\@thisruleclass=\count278
\@lastruleclass=\count279
\@thisrulewidth=\dimen165
)
(/usr/local/texlive/2022/texmf-dist/tex/latex/preprint/authblk.sty
Package: authblk 2001/02/27 1.3 (PWD)
\affilsep=\skip55
\@affilsep=\skip56
\c@Maxaffil=\count280
\c@authors=\count281
\c@affil=\count282
)
(/usr/local/texlive/2022/texmf-dist/tex/latex/geometry/geometry.sty
Package: geometry 2020/01/02 v5.9 Page Geometry

(/usr/local/texlive/2022/texmf-dist/tex/generic/iftex/ifvtex.sty
Package: ifvtex 2019/10/25 v1.7 ifvtex legacy package. Use iftex instead.
)
\Gm@cnth=\count283
\Gm@cntv=\count284
\c@Gm@tempcnt=\count285
\Gm@bindingoffset=\dimen166
\Gm@wd@mp=\dimen167
\Gm@odd@mp=\dimen168
\Gm@even@mp=\dimen169
\Gm@layoutwidth=\dimen170
\Gm@layoutheight=\dimen171
\Gm@layouthoffset=\dimen172
\Gm@layoutvoffset=\dimen173
\Gm@dimlist=\toks24
)
(/usr/local/texlive/2022/texmf-dist/tex/latex/caption/caption.sty
Package: caption 2022/03/01 v3.6b Customizing captions (AR)

(/usr/local/texlive/2022/texmf-dist/tex/latex/caption/caption3.sty
Package: caption3 2022/03/17 v2.3b caption3 kernel (AR)
\caption@tempdima=\dimen174
\captionmargin=\dimen175
\caption@leftmargin=\dimen176
\caption@rightmargin=\dimen177
\caption@width=\dimen178
\caption@indent=\dimen179
\caption@parindent=\dimen180
\caption@hangindent=\dimen181
Package caption Info: Standard document class detected.
)
\c@caption@flags=\count286
\c@continuedfloat=\count287
)
(/usr/local/texlive/2022/texmf-dist/tex/latex/hyperref/hyperref.sty
Package: hyperref 2022-02-21 v7.00n Hypertext links for LaTeX

(/usr/local/texlive/2022/texmf-dist/tex/generic/ltxcmds/ltxcmds.sty
Package: ltxcmds 2020-05-10 v1.25 LaTeX kernel commands for general use (HO)
)
(/usr/local/texlive/2022/texmf-dist/tex/generic/pdftexcmds/pdftexcmds.sty
Package: pdftexcmds 2020-06-27 v0.33 Utility functions of pdfTeX for LuaTeX (HO
)

(/usr/local/texlive/2022/texmf-dist/tex/generic/infwarerr/infwarerr.sty
Package: infwarerr 2019/12/03 v1.5 Providing info/warning/error messages (HO)
)
Package pdftexcmds Info: \pdf@primitive is available.
Package pdftexcmds Info: \pdf@ifprimitive is available.
Package pdftexcmds Info: \pdfdraftmode found.
)
(/usr/local/texlive/2022/texmf-dist/tex/generic/kvsetkeys/kvsetkeys.sty
Package: kvsetkeys 2019/12/15 v1.18 Key value parser (HO)
)
(/usr/local/texlive/2022/texmf-dist/tex/generic/kvdefinekeys/kvdefinekeys.sty
Package: kvdefinekeys 2019-12-19 v1.6 Define keys (HO)
)
(/usr/local/texlive/2022/texmf-dist/tex/generic/pdfescape/pdfescape.sty
Package: pdfescape 2019/12/09 v1.15 Implements pdfTeX's escape features (HO)
)
(/usr/local/texlive/2022/texmf-dist/tex/latex/hycolor/hycolor.sty
Package: hycolor 2020-01-27 v1.10 Color options for hyperref/bookmark (HO)
)
(/usr/local/texlive/2022/texmf-dist/tex/latex/letltxmacro/letltxmacro.sty
Package: letltxmacro 2019/12/03 v1.6 Let assignment for LaTeX macros (HO)
)
(/usr/local/texlive/2022/texmf-dist/tex/latex/auxhook/auxhook.sty
Package: auxhook 2019-12-17 v1.6 Hooks for auxiliary files (HO)
)
(/usr/local/texlive/2022/texmf-dist/tex/latex/kvoptions/kvoptions.sty
Package: kvoptions 2020-10-07 v3.14 Key value format for package options (HO)
)
\@linkdim=\dimen182
\Hy@linkcounter=\count288
\Hy@pagecounter=\count289

(/usr/local/texlive/2022/texmf-dist/tex/latex/hyperref/pd1enc.def
File: pd1enc.def 2022-02-21 v7.00n Hyperref: PDFDocEncoding definition (HO)
Now handling font encoding PD1 ...
... no UTF-8 mapping file for font encoding PD1
)
(/usr/local/texlive/2022/texmf-dist/tex/generic/intcalc/intcalc.sty
Package: intcalc 2019/12/15 v1.3 Expandable calculations with integers (HO)
)
(/usr/local/texlive/2022/texmf-dist/tex/generic/etexcmds/etexcmds.sty
Package: etexcmds 2019/12/15 v1.7 Avoid name clashes with e-TeX commands (HO)
)
\Hy@SavedSpaceFactor=\count290

(/usr/local/texlive/2022/texmf-dist/tex/latex/hyperref/puenc.def
File: puenc.def 2022-02-21 v7.00n Hyperref: PDF Unicode definition (HO)
Now handling font encoding PU ...
... no UTF-8 mapping file for font encoding PU
)
Package hyperref Info: Option `colorlinks' set `true' on input line 4018.
Package hyperref Info: Hyper figures OFF on input line 4137.
Package hyperref Info: Link nesting OFF on input line 4142.
Package hyperref Info: Hyper index ON on input line 4145.
Package hyperref Info: Plain pages OFF on input line 4152.
Package hyperref Info: Backreferencing OFF on input line 4157.
Package hyperref Info: Implicit mode ON; LaTeX internals redefined.
Package hyperref Info: Bookmarks ON on input line 4390.
\c@Hy@tempcnt=\count291

(/usr/local/texlive/2022/texmf-dist/tex/latex/url/url.sty
\Urlmuskip=\muskip17
Package: url 2013/09/16  ver 3.4  Verb mode for urls, etc.
)
LaTeX Info: Redefining \url on input line 4749.
\XeTeXLinkMargin=\dimen183

(/usr/local/texlive/2022/texmf-dist/tex/generic/bitset/bitset.sty
Package: bitset 2019/12/09 v1.3 Handle bit-vector datatype (HO)

(/usr/local/texlive/2022/texmf-dist/tex/generic/bigintcalc/bigintcalc.sty
Package: bigintcalc 2019/12/15 v1.5 Expandable calculations on big integers (HO
)
))
\Fld@menulength=\count292
\Field@Width=\dimen184
\Fld@charsize=\dimen185
Package hyperref Info: Hyper figures OFF on input line 6027.
Package hyperref Info: Link nesting OFF on input line 6032.
Package hyperref Info: Hyper index ON on input line 6035.
Package hyperref Info: backreferencing OFF on input line 6042.
Package hyperref Info: Link coloring ON on input line 6045.
Package hyperref Info: Link coloring with OCG OFF on input line 6052.
Package hyperref Info: PDF/A mode OFF on input line 6057.
LaTeX Info: Redefining \ref on input line 6097.
LaTeX Info: Redefining \pageref on input line 6101.

(/usr/local/texlive/2022/texmf-dist/tex/latex/base/atbegshi-ltx.sty
Package: atbegshi-ltx 2021/01/10 v1.0c Emulation of the original atbegshi
package with kernel methods
)
\Hy@abspage=\count293
\c@Item=\count294
\c@Hfootnote=\count295
)
Package hyperref Info: Driver (autodetected): hpdftex.

(/usr/local/texlive/2022/texmf-dist/tex/latex/hyperref/hpdftex.def
File: hpdftex.def 2022-02-21 v7.00n Hyperref driver for pdfTeX

(/usr/local/texlive/2022/texmf-dist/tex/latex/base/atveryend-ltx.sty
Package: atveryend-ltx 2020/08/19 v1.0a Emulation of the original atveryend pac
kage
with kernel methods
)
\Fld@listcount=\count296
\c@bookmark@seq@number=\count297

(/usr/local/texlive/2022/texmf-dist/tex/latex/rerunfilecheck/rerunfilecheck.sty
Package: rerunfilecheck 2019/12/05 v1.9 Rerun checks for auxiliary files (HO)

(/usr/local/texlive/2022/texmf-dist/tex/generic/uniquecounter/uniquecounter.sty
Package: uniquecounter 2019/12/15 v1.4 Provide unlimited unique counter (HO)
)
Package uniquecounter Info: New unique counter `rerunfilecheck' on input line 2
86.
)
\Hy@SectionHShift=\skip57
) (/usr/local/texlive/2022/texmf-dist/tex/latex/cite/cite.sty
LaTeX Info: Redefining \cite on input line 302.
LaTeX Info: Redefining \nocite on input line 332.
Package: cite 2015/02/27  v 5.5
LaTeX Info: Redefining \cite on input line 441.
)
(/usr/local/texlive/2022/texmf-dist/tex/latex/fancyhdr/fancyhdr.sty
Package: fancyhdr 2021/01/28 v4.0.1 Extensive control of page headers and foote
rs
\f@nch@headwidth=\skip58
\f@nch@O@elh=\skip59
\f@nch@O@erh=\skip60
\f@nch@O@olh=\skip61
\f@nch@O@orh=\skip62
\f@nch@O@elf=\skip63
\f@nch@O@erf=\skip64
\f@nch@O@olf=\skip65
\f@nch@O@orf=\skip66
)
(/usr/local/texlive/2022/texmf-dist/tex/latex/lastpage/lastpage.sty
Package: lastpage 2021/09/03 v1.2n Refers to last page's name (HMM; JPG)
)
(/usr/local/texlive/2022/texmf-dist/tex/latex/titlesec/titlesec.sty
Package: titlesec 2021/07/05 v2.14 Sectioning titles
\ttl@box=\box52
\beforetitleunit=\skip67
\aftertitleunit=\skip68
\ttl@plus=\dimen186
\ttl@minus=\dimen187
\ttl@toksa=\toks25
\titlewidth=\dimen188
\titlewidthlast=\dimen189
\titlewidthfirst=\dimen190
)
(/usr/local/texlive/2022/texmf-dist/tex/latex/titlesec/titletoc.sty
Package: titletoc 2021/07/05 v2.14 TOC entries
\ttl@leftsep=\dimen191
)
(/usr/local/texlive/2022/texmf-dist/tex/latex/enumitem/enumitem.sty
Package: enumitem 2019/06/20 v3.9 Customized lists
\labelindent=\skip69
\enit@outerparindent=\dimen192
\enit@toks=\toks26
\enit@inbox=\box53
\enit@count@id=\count298
\enitdp@description=\count299
)
\tocsep=\skip70

(/usr/local/texlive/2022/texmf-dist/tex/latex/lipsum/lipsum.sty
(/usr/local/texlive/2022/texmf-dist/tex/latex/l3packages/l3keys2e/l3keys2e.sty
(/usr/local/texlive/2022/texmf-dist/tex/latex/l3kernel/expl3.sty
Package: expl3 2022-02-24 L3 programming layer (loader) 

(/usr/local/texlive/2022/texmf-dist/tex/latex/l3backend/l3backend-pdftex.def
File: l3backend-pdftex.def 2022-02-07 L3 backend support: PDF output (pdfTeX)
\l__color_backend_stack_int=\count300
\l__pdf_internal_box=\box54
))
Package: l3keys2e 2022-01-12 LaTeX2e option processing using LaTeX3 keys
)
Package: lipsum 2021-09-20 v2.7 150 paragraphs of Lorem Ipsum dummy text
\g__lipsum_par_int=\count301
\l__lipsum_a_int=\count302
\l__lipsum_b_int=\count303
(/usr/local/texlive/2022/texmf-dist/tex/latex/lipsum/lipsum.ltd.tex)))
(./jabbrv.sty
Package: jabbrv 2010/08/18 v0.2 Automatic Journal Title Abbreviation Package
\temp@journal@text=\toks27
\temp@journal@text@=\toks28
\c@jabbrv@strlen@count=\count304
\c@jabbrv@gobble@temp=\count305
\c@jabbrv@loop@i=\count306
\c@jabbrv@loop@max=\count307
\c@jabbrv@word@count=\count308
 (./jabbrv-ltwa-all.ldf) (./jabbrv-ltwa-en.ldf))
(/usr/local/texlive/2022/texmf-dist/tex/latex/microtype/microtype.sty
Package: microtype 2022/03/14 v3.0d Micro-typographical refinements (RS)

(/usr/local/texlive/2022/texmf-dist/tex/latex/etoolbox/etoolbox.sty
Package: etoolbox 2020/10/05 v2.5k e-TeX tools for LaTeX (JAW)
\etb@tempcnta=\count309
)
\MT@toks=\toks29
\MT@tempbox=\box55
\MT@count=\count310
LaTeX Info: Redefining \noprotrusionifhmode on input line 1027.
LaTeX Info: Redefining \leftprotrusion on input line 1028.
LaTeX Info: Redefining \rightprotrusion on input line 1036.
LaTeX Info: Redefining \textls on input line 1195.
\MT@outer@kern=\dimen193
LaTeX Info: Redefining \textmicrotypecontext on input line 1781.
\MT@listname@count=\count311

(/usr/local/texlive/2022/texmf-dist/tex/latex/microtype/microtype-pdftex.def
File: microtype-pdftex.def 2022/03/14 v3.0d Definitions specific to pdftex (RS)

LaTeX Info: Redefining \lsstyle on input line 900.
LaTeX Info: Redefining \lslig on input line 900.
\MT@outer@space=\skip71
)
Package microtype Info: Loading configuration file microtype.cfg.

(/usr/local/texlive/2022/texmf-dist/tex/latex/microtype/microtype.cfg
File: microtype.cfg 2022/03/14 v3.0d microtype main configuration file (RS)
))
(/usr/local/texlive/2022/texmf-dist/tex/latex/base/fontenc.sty
Package: fontenc 2021/04/29 v2.0v Standard LaTeX package
LaTeX Font Info:    Trying to load font information for T1+ptm on input line 11
2.

(/usr/local/texlive/2022/texmf-dist/tex/latex/psnfss/t1ptm.fd
File: t1ptm.fd 2001/06/04 font definitions for T1/ptm.
))
(/usr/local/texlive/2022/texmf-dist/tex/latex/ragged2e/ragged2e.sty
Package: ragged2e 2021/12/15 v3.1 ragged2e Package
\CenteringLeftskip=\skip72
\RaggedLeftLeftskip=\skip73
\RaggedRightLeftskip=\skip74
\CenteringRightskip=\skip75
\RaggedLeftRightskip=\skip76
\RaggedRightRightskip=\skip77
\CenteringParfillskip=\skip78
\RaggedLeftParfillskip=\skip79
\RaggedRightParfillskip=\skip80
\JustifyingParfillskip=\skip81
\CenteringParindent=\skip82
\RaggedLeftParindent=\skip83
\RaggedRightParindent=\skip84
\JustifyingParindent=\skip85
)
(/usr/local/texlive/2022/texmf-dist/tex/latex/float/float.sty
Package: float 2001/11/08 v1.3d Float enhancements (AL)
\c@float@type=\count312
\float@exts=\toks30
\float@box=\box56
\@float@everytoks=\toks31
\@floatcapt=\box57
)
(/usr/local/texlive/2022/texmf-dist/tex/latex/natbib/natbib.sty
Package: natbib 2010/09/13 8.31b (PWD, AO)


Package natbib Warning: The `cite' package should not be used
(natbib)                with natbib. Use option `sort' instead.

\bibhang=\skip86
\bibsep=\skip87
LaTeX Info: Redefining \cite on input line 694.
LaTeX Info: Redefining \citenum on input line 708.
\c@NAT@ctr=\count313
) (./Supplementary_Material_Fibonnacci.aux)
\openout1 = `Supplementary_Material_Fibonnacci.aux'.

LaTeX Font Info:    Checking defaults for OML/cmm/m/it on input line 34.
LaTeX Font Info:    ... okay on input line 34.
LaTeX Font Info:    Checking defaults for OMS/cmsy/m/n on input line 34.
LaTeX Font Info:    ... okay on input line 34.
LaTeX Font Info:    Checking defaults for OT1/cmr/m/n on input line 34.
LaTeX Font Info:    ... okay on input line 34.
LaTeX Font Info:    Checking defaults for T1/cmr/m/n on input line 34.
LaTeX Font Info:    ... okay on input line 34.
LaTeX Font Info:    Checking defaults for TS1/cmr/m/n on input line 34.
LaTeX Font Info:    ... okay on input line 34.
LaTeX Font Info:    Checking defaults for OMX/cmex/m/n on input line 34.
LaTeX Font Info:    ... okay on input line 34.
LaTeX Font Info:    Checking defaults for U/cmr/m/n on input line 34.
LaTeX Font Info:    ... okay on input line 34.
LaTeX Font Info:    Checking defaults for PD1/pdf/m/n on input line 34.
LaTeX Font Info:    ... okay on input line 34.
LaTeX Font Info:    Checking defaults for PU/pdf/m/n on input line 34.
LaTeX Font Info:    ... okay on input line 34.

(/usr/local/texlive/2022/texmf-dist/tex/context/base/mkii/supp-pdf.mkii
[Loading MPS to PDF converter (version 2006.09.02).]
\scratchcounter=\count314
\scratchdimen=\dimen194
\scratchbox=\box58
\nofMPsegments=\count315
\nofMParguments=\count316
\everyMPshowfont=\toks32
\MPscratchCnt=\count317
\MPscratchDim=\dimen195
\MPnumerator=\count318
\makeMPintoPDFobject=\count319
\everyMPtoPDFconversion=\toks33
) (/usr/local/texlive/2022/texmf-dist/tex/latex/epstopdf-pkg/epstopdf-base.sty
Package: epstopdf-base 2020-01-24 v2.11 Base part for package epstopdf

(/usr/local/texlive/2022/texmf-dist/tex/latex/grfext/grfext.sty
Package: grfext 2019/12/03 v1.3 Manage graphics extensions (HO)
)
Package epstopdf-base Info: Redefining graphics rule for `.eps' on input line 4
85.
Package grfext Info: Graphics extension search list:
(grfext)             [.pdf,.png,.jpg,.mps,.jpeg,.jbig2,.jb2,.PDF,.PNG,.JPG,.JPE
G,.JBIG2,.JB2,.eps]
(grfext)             \AppendGraphicsExtensions on input line 504.

(/usr/local/texlive/2022/texmf-dist/tex/latex/latexconfig/epstopdf-sys.cfg
File: epstopdf-sys.cfg 2010/07/13 v1.3 Configuration of (r)epstopdf for TeX Liv
e
))
*geometry* driver: auto-detecting
*geometry* detected driver: pdftex
*geometry* verbose mode - [ preamble ] result:
* driver: pdftex
* paper: letterpaper
* layout: <same size as paper>
* layoutoffset:(h,v)=(0.0pt,0.0pt)
* modes: 
* h-part:(L,W,R)=(56.9055pt, 500.484pt, 56.9055pt)
* v-part:(T,H,B)=(64.01869pt, 666.9326pt, 64.01869pt)
* \paperwidth=614.295pt
* \paperheight=794.96999pt
* \textwidth=500.484pt
* \textheight=666.9326pt
* \oddsidemargin=-15.36449pt
* \evensidemargin=-15.36449pt
* \topmargin=-45.2513pt
* \headheight=12.0pt
* \headsep=25.0pt
* \topskip=10.0pt
* \footskip=30.0pt
* \marginparwidth=65.0pt
* \marginparsep=11.0pt
* \columnsep=15.6491pt
* \skip\footins=9.0pt plus 4.0pt minus 2.0pt
* \hoffset=0.0pt
* \voffset=0.0pt
* \mag=1000
* \@twocolumnfalse
* \@twosidefalse
* \@mparswitchfalse
* \@reversemarginfalse
* (1in=72.27pt=25.4mm, 1cm=28.453pt)

Package caption Info: Begin \AtBeginDocument code.
Package caption Info: float package is loaded.
Package caption Info: hyperref package is loaded.
Package caption Info: End \AtBeginDocument code.
Package hyperref Info: Link coloring ON on input line 34.
(/usr/local/texlive/2022/texmf-dist/tex/latex/hyperref/nameref.sty
Package: nameref 2021-04-02 v2.47 Cross-referencing by name of section

(/usr/local/texlive/2022/texmf-dist/tex/latex/refcount/refcount.sty
Package: refcount 2019/12/15 v3.6 Data extraction from label references (HO)
)
(/usr/local/texlive/2022/texmf-dist/tex/generic/gettitlestring/gettitlestring.s
ty
Package: gettitlestring 2019/12/15 v1.6 Cleanup title references (HO)
)
\c@section@level=\count320
)
LaTeX Info: Redefining \ref on input line 34.
LaTeX Info: Redefining \pageref on input line 34.
LaTeX Info: Redefining \nameref on input line 34.
 (./Supplementary_Material_Fibonnacci.out)
(./Supplementary_Material_Fibonnacci.out)
\@outlinefile=\write3
\openout3 = `Supplementary_Material_Fibonnacci.out'.

Package lastpage Info: Please have a look at the pageslts package at
(lastpage)             https://www.ctan.org/pkg/pageslts
(lastpage)             ! on input line 34.
LaTeX Info: Redefining \microtypecontext on input line 34.
Package microtype Info: Applying patch `item' on input line 34.
Package microtype Info: Applying patch `toc' on input line 34.
Package microtype Info: Applying patch `eqnum' on input line 34.
Package microtype Info: Applying patch `footnote' on input line 34.
Package microtype Info: Generating PDF output.
Package microtype Info: Character protrusion enabled (level 2).
Package microtype Info: Using default protrusion set `alltext'.
Package microtype Info: Automatic font expansion enabled (level 2),
(microtype)             stretch: 20, shrink: 20, step: 1, non-selected.
Package microtype Info: Using default expansion set `alltext-nott'.
LaTeX Info: Redefining \showhyphens on input line 34.
Package microtype Info: No adjustment of tracking.
Package microtype Info: No adjustment of interword spacing.
Package microtype Info: No adjustment of character kerning.

(/usr/local/texlive/2022/texmf-dist/tex/latex/microtype/mt-ptm.cfg
File: mt-ptm.cfg 2006/04/20 v1.7 microtype config. file: Times (RS)
)
LaTeX Font Info:    Trying to load font information for OT1+ztmcm on input line
 46.

(/usr/local/texlive/2022/texmf-dist/tex/latex/psnfss/ot1ztmcm.fd
File: ot1ztmcm.fd 2000/01/03 Fontinst v1.801 font definitions for OT1/ztmcm.
)
Package microtype Info: Loading generic protrusion settings for font family
(microtype)             `ztmcm' (encoding: OT1).
(microtype)             For optimal results, create family-specific settings.
(microtype)             See the microtype manual for details.
LaTeX Font Info:    Trying to load font information for OML+ztmcm on input line
 46.

(/usr/local/texlive/2022/texmf-dist/tex/latex/psnfss/omlztmcm.fd
File: omlztmcm.fd 2000/01/03 Fontinst v1.801 font definitions for OML/ztmcm.
)
LaTeX Font Info:    Trying to load font information for OMS+ztmcm on input line
 46.

(/usr/local/texlive/2022/texmf-dist/tex/latex/psnfss/omsztmcm.fd
File: omsztmcm.fd 2000/01/03 Fontinst v1.801 font definitions for OMS/ztmcm.
)
LaTeX Font Info:    Trying to load font information for OMX+ztmcm on input line
 46.

(/usr/local/texlive/2022/texmf-dist/tex/latex/psnfss/omxztmcm.fd
File: omxztmcm.fd 2000/01/03 Fontinst v1.801 font definitions for OMX/ztmcm.
)
LaTeX Font Info:    Trying to load font information for OT1+ptm on input line 4
6.

(/usr/local/texlive/2022/texmf-dist/tex/latex/psnfss/ot1ptm.fd
File: ot1ptm.fd 2001/06/04 font definitions for OT1/ptm.
)
LaTeX Font Info:    Font shape `OT1/ptm/bx/n' in size <12> not available
(Font)              Font shape `OT1/ptm/b/n' tried instead on input line 46.
LaTeX Font Info:    Font shape `OT1/ptm/bx/n' in size <9> not available
(Font)              Font shape `OT1/ptm/b/n' tried instead on input line 46.
LaTeX Font Info:    Font shape `OT1/ptm/bx/n' in size <7> not available
(Font)              Font shape `OT1/ptm/b/n' tried instead on input line 46.

(/usr/local/texlive/2022/texmf-dist/tex/latex/microtype/mt-msa.cfg
File: mt-msa.cfg 2006/02/04 v1.1 microtype config. file: AMS symbols (a) (RS)
)
(/usr/local/texlive/2022/texmf-dist/tex/latex/microtype/mt-msb.cfg
File: mt-msb.cfg 2005/06/01 v1.0 microtype config. file: AMS symbols (b) (RS)
)
LaTeX Font Info:    Font shape `OT1/ptm/bx/n' in size <5> not available
(Font)              Font shape `OT1/ptm/b/n' tried instead on input line 56.
LaTeX Font Info:    Trying to load font information for T1+phv on input line 75
.

(/usr/local/texlive/2022/texmf-dist/tex/latex/psnfss/t1phv.fd
File: t1phv.fd 2020/03/25 scalable font definitions for T1/phv.
)
Package microtype Info: Loading generic protrusion settings for font family
(microtype)             `phv' (encoding: T1).
(microtype)             For optimal results, create family-specific settings.
(microtype)             See the microtype manual for details.

Overfull \hbox (8.74965pt too wide) in paragraph at lines 75--75
|[]\T1/phv/b/n/12 (-20) Band struc-ture and pro-files for Fi-bonacci su-per-lat
-tices with-out per-pen-dic-u-lar anisotropy| 
 []

<FigS1.png, id=16, 2176.13pt x 1403.2425pt>
File: FigS1.png Graphic file (type png)
<use FigS1.png>
Package pdftex.def Info: FigS1.png  used on input line 81.
(pdftex.def)             Requested size: 450.43253pt x 290.4501pt.
LaTeX Font Info:    Font shape `OT1/ptm/bx/n' in size <10> not available
(Font)              Font shape `OT1/ptm/b/n' tried instead on input line 82.
LaTeX Font Info:    Font shape `OT1/ptm/bx/n' in size <7.4> not available
(Font)              Font shape `OT1/ptm/b/n' tried instead on input line 82.
LaTeX Font Info:    Font shape `OT1/ptm/bx/n' in size <6> not available
(Font)              Font shape `OT1/ptm/b/n' tried instead on input line 82.
(/usr/local/texlive/2022/texmf-dist/tex/latex/microtype/mt-euf.cfg
File: mt-euf.cfg 2006/07/03 v1.1 microtype config. file: AMS Euler Fraktur (RS)

) [1

{/usr/local/texlive/2022/texmf-var/fonts/map/pdftex/updmap/pdftex.map} <./FigS1
.png>]
<FigS2.png, id=50, 1907.125pt x 1402.23875pt>
File: FigS2.png Graphic file (type png)
<use FigS2.png>
Package pdftex.def Info: FigS2.png  used on input line 111.
(pdftex.def)             Requested size: 350.33727pt x 257.59142pt.


LaTeX Warning: `h' float specifier changed to `ht'.

[2]
<FigS3.png, id=61, 2466.21375pt x 988.69376pt>
File: FigS3.png Graphic file (type png)
<use FigS3.png>
Package pdftex.def Info: FigS3.png  used on input line 137.
(pdftex.def)             Requested size: 400.38872pt x 160.50243pt.


LaTeX Warning: `h' float specifier changed to `ht'.

No file Supplementary_Material_Fibonnacci.bbl.

Package caption Warning: Unused \captionsetup[table] on input line 14.
See the caption package documentation for explanation.


AED: lastpage setting LastPage
[3 <./FigS2.png>] [4 <./FigS3.png>] (./Supplementary_Material_Fibonnacci.aux)

LaTeX Warning: Label(s) may have changed. Rerun to get cross-references right.

Package rerunfilecheck Info: File `Supplementary_Material_Fibonnacci.out' has n
ot changed.
(rerunfilecheck)             Checksum: 206B082950C94B6A2695356E7BBEE0EF;1375.
 ) 
Here is how much of TeX's memory you used:
 24103 strings out of 478268
 460842 string characters out of 5846347
 809375 words of memory out of 5000000
 41777 multiletter control sequences out of 15000+600000
 538333 words of font info for 256 fonts, out of 8000000 for 9000
 1141 hyphenation exceptions out of 8191
 83i,11n,91p,1286b,435s stack positions out of 10000i,1000n,20000p,200000b,200000s
{/usr/local/texlive/2022/texmf-dist/fonts/enc/dvips/base/8r.enc}</usr/local/t
exlive/2022/texmf-dist/fonts/type1/public/amsfonts/cm/cmmi10.pfb></usr/local/te
xlive/2022/texmf-dist/fonts/type1/public/amsfonts/cm/cmr10.pfb></usr/local/texl
ive/2022/texmf-dist/fonts/type1/public/amsfonts/cm/cmsy10.pfb></usr/local/texli
ve/2022/texmf-dist/fonts/type1/public/amsfonts/euler/eufm10.pfb></usr/local/tex
live/2022/texmf-dist/fonts/type1/urw/helvetic/uhvb8a.pfb></usr/local/texlive/20
22/texmf-dist/fonts/type1/urw/symbol/usyr.pfb></usr/local/texlive/2022/texmf-di
st/fonts/type1/urw/symbol/usyr.pfb></usr/local/texlive/2022/texmf-dist/fonts/ty
pe1/urw/times/utmb8a.pfb></usr/local/texlive/2022/texmf-dist/fonts/type1/urw/ti
mes/utmr8a.pfb></usr/local/texlive/2022/texmf-dist/fonts/type1/urw/times/utmri8
a.pfb>
Output written on Supplementary_Material_Fibonnacci.pdf (4 pages, 7390616 bytes
).
PDF statistics:
 126 PDF objects out of 1000 (max. 8388607)
 93 compressed objects within 1 object stream
 11 named destinations out of 1000 (max. 500000)
 69160 words of extra memory for PDF output out of 74296 (max. 10000000)
