# Supplementary material for: Mode localization in chiral periodic approximants of Fibonacci magnonic superlattices
Source: Sci Rep. 2026 Mar 27;16:10924. doi: 10.1038/s41598-026-44837-2 (PMC13039711; doi:10.1038/s41598-026-44837-2)
Supplement: Supplementary file 1 — Supplementary Information. [file 41598_2026_44837_MOESM1_ESM.zip › Supplementary_Material_Fibonnacci.aux]

\relax 
\providecommand\hyper@newdestlabel[2]{}
\providecommand\babel@aux[2]{}
\@nameuse{bbl@beforestart}
\providecommand\HyperFirstAtBeginDocument{\AtBeginDocument}
\HyperFirstAtBeginDocument{\ifx\hyper@anchor\@undefined
\global\let\oldcontentsline\contentsline
\gdef\contentsline#1#2#3#4{\oldcontentsline{#1}{#2}{#3}}
\global\let\oldnewlabel\newlabel
\gdef\newlabel#1#2{\newlabelxx{#1}#2}
\gdef\newlabelxx#1#2#3#4#5#6{\oldnewlabel{#1}{{#2}{#3}}}
\AtEndDocument{\ifx\hyper@anchor\@undefined
\let\contentsline\oldcontentsline
\let\newlabel\oldnewlabel
\fi}
\fi}
\global\let\hyper@last\relax 
\gdef\HyperFirstAtBeginDocument#1{#1}
\providecommand\HyField@AuxAddToFields[1]{}
\providecommand\HyField@AuxAddToCoFields[2]{}
\bibstyle{naturemag-doi}
\babel@aux{english}{}
\@writefile{toc}{\contentsline {section}{\numberline {S1}Band structure and profiles for Fibonacci superlattices without perpendicular anisotropy}{1}{section.1}\protected@file@percent }
\@writefile{lof}{\contentsline {figure}{\numberline {S1.1}{\ignorespaces Magnonic band structures and corresponding density of states (DOS) for several configurations of Fibonacci superlattices with zero PMA, computed under a uniform magnetic field of $\mu _0 H_{0} = 250$~mT applied along the $x$ direction. (a) AMC1 incorporating interfacial Dzyaloshinskii--Moriya interaction with $D = 1~\mathrm  {mJ/m^2}$ and a uniform saturation magnetization of $M_{\rm  s_1} = 900$~kA/m. (b--c) Bicomponent MCs composed of two ferromagnetic materials with $M_{\rm  s_1}$ and $M_{\rm  s_2}=1200$~kA/m. Insets in panels (a--c) show an enlarged view of the low-frequency region, highlighting isolated modes and flat bands among the first spin-wave branches ($\mathfrak  {B}_n$). Panels (d--f) present the corresponding spatial profiles of the in-plane dynamic magnetization component ($m_z$) at $k = 0$, illustrating the mode localization patterns within the extended unit cell. The time evolution of spin waves is analyzed using their envelope, which is calculated as a function of the dimensionless time $t/T$, where $T$ denotes the characteristic oscillation period.\relax }}{1}{figure.caption.1}\protected@file@percent }
\providecommand*\caption@xref[2]{\@setref\relax\@undefined{#1}}
\newlabel{FigS1}{{S1.1}{1}{Magnonic band structures and corresponding density of states (DOS) for several configurations of Fibonacci superlattices with zero PMA, computed under a uniform magnetic field of $\mu _0 H_{0} = 250$~mT applied along the $x$ direction. (a) AMC1 incorporating interfacial Dzyaloshinskii--Moriya interaction with $D = 1~\mathrm {mJ/m^2}$ and a uniform saturation magnetization of $M_{\rm s_1} = 900$~kA/m. (b--c) Bicomponent MCs composed of two ferromagnetic materials with $M_{\rm s_1}$ and $M_{\rm s_2}=1200$~kA/m. Insets in panels (a--c) show an enlarged view of the low-frequency region, highlighting isolated modes and flat bands among the first spin-wave branches ($\mathfrak {B}_n$). Panels (d--f) present the corresponding spatial profiles of the in-plane dynamic magnetization component ($m_z$) at $k = 0$, illustrating the mode localization patterns within the extended unit cell. The time evolution of spin waves is analyzed using their envelope, which is calculated as a function of the dimensionless time $t/T$, where $T$ denotes the characteristic oscillation period.\relax }{figure.caption.1}{}}
\@writefile{toc}{\contentsline {section}{\numberline {S2}Evolution of the lowest flat-band mode with the stripe width}{2}{section.2}\protected@file@percent }
\bibstyle{unsrtnat}
\bibdata{Fib_bib}
\@writefile{lof}{\contentsline {figure}{\numberline {S2.1}{\ignorespaces Evolution of the lowest-frequency flat-band mode as a function of the widest stripe width $w_7$. (a) Frequency of the lowest flat mode extracted from the spin-wave band structure for different values of $w_7$. As the stripe width increases, the mode frequency monotonically decreases and approaches the minimum frequency $f_{\rm  m_L}=f(k=k^*)$ of the corresponding effective continuous film. (b) Spin-wave profiles represented by the normal dynamic component $m_z$. For narrow stripes ($w_7 \ll \lambda ^*$), the characteristic wavelength $\lambda ^* = 2\pi /k^*$ associated with the dispersion minimum cannot be fully accommodated within the stripe, resulting in an upward frequency shift of the localized mode. As $w_7$ increases, the spatial confinement constraint is progressively relaxed, allowing the mode to better match the dispersion minimum and leading to convergence toward $f_{\rm  m_L}$.\relax }}{3}{figure.caption.2}\protected@file@percent }
\newlabel{FigS2}{{S2.1}{3}{Evolution of the lowest-frequency flat-band mode as a function of the widest stripe width $w_7$. (a) Frequency of the lowest flat mode extracted from the spin-wave band structure for different values of $w_7$. As the stripe width increases, the mode frequency monotonically decreases and approaches the minimum frequency $f_{\rm m_L}=f(k=k^*)$ of the corresponding effective continuous film. (b) Spin-wave profiles represented by the normal dynamic component $m_z$. For narrow stripes ($w_7 \ll \lambda ^*$), the characteristic wavelength $\lambda ^* = 2\pi /k^*$ associated with the dispersion minimum cannot be fully accommodated within the stripe, resulting in an upward frequency shift of the localized mode. As $w_7$ increases, the spatial confinement constraint is progressively relaxed, allowing the mode to better match the dispersion minimum and leading to convergence toward $f_{\rm m_L}$.\relax }{figure.caption.2}{}}
\@writefile{toc}{\contentsline {section}{\numberline {S3}Band structure and profiles for Fibonacci superlattices with perpendicular anisotropy}{3}{section.3}\protected@file@percent }
\@writefile{lof}{\contentsline {figure}{\numberline {S3.1}{\ignorespaces Spin-wave band structures and corresponding density of states (DOS) for different configurations of Fibonacci magnonic superlattices incorporating perpendicular magnetic anisotropy. Panels (a) show results for the chiral quasicrystal (AMC2, with HM$_{\rm  D}$), while panels (b) correspond to the bicomponent quasicrystals (AMC3, with HM$_{\rm  A}$). In all cases, the dispersion of the corresponding effective continuous film is included as a reference. The results were obtained using the plane-wave method (solid lines) and micromagnetic simulations (color maps).\relax }}{4}{figure.caption.3}\protected@file@percent }
\newlabel{FigS3}{{S3.1}{4}{Spin-wave band structures and corresponding density of states (DOS) for different configurations of Fibonacci magnonic superlattices incorporating perpendicular magnetic anisotropy. Panels (a) show results for the chiral quasicrystal (AMC2, with HM$_{\rm D}$), while panels (b) correspond to the bicomponent quasicrystals (AMC3, with HM$_{\rm A}$). In all cases, the dispersion of the corresponding effective continuous film is included as a reference. The results were obtained using the plane-wave method (solid lines) and micromagnetic simulations (color maps).\relax }{figure.caption.3}{}}
\newlabel{LastPage}{{}{4}{}{page.4}{}}
\xdef\lastpage@lastpage{4}
\xdef\lastpage@lastpageHy{4}
\ttl@finishall
\gdef \@abspage@last{4}
